# Supplementary material for: Urea hydrogen-bond donor strengths: bigger is not always better
Source: Phys Chem Chem Phys. 2024 Dec 5;27(8):4099–108. doi: 10.1039/d4cp04042b (PMC11632590; doi:10.1039/d4cp04042b)
Supplement: CP-027-D4CP04042B-s002 [file CP-027-D4CP04042B-s002.zip]

Archive with 204 entries (201 files):
- xyz_coordinates/
- __MACOSX/._xyz_coordinates
- xyz_coordinates/complexes/
- __MACOSX/xyz_coordinates/._complexes
- xyz_coordinates/monomers/
- __MACOSX/xyz_coordinates/._monomers
- xyz_coordinates/.DS_Store
- __MACOSX/xyz_coordinates/._.DS_Store
- xyz_coordinates/complexes/formΓÇô1,3-bis[3,5-bis(trifluoromethyl)phenyl]selenourea.xyz
- __MACOSX/xyz_coordinates/complexes/._formΓÇô1,3-bis[3,5-bis(trifluoromethyl)phenyl]selenourea.xyz
- xyz_coordinates/complexes/formΓÇô1,3-diphenylurea.xyz
- __MACOSX/xyz_coordinates/complexes/._formΓÇô1,3-diphenylurea.xyz
- xyz_coordinates/complexes/formΓÇô1,3-bis[3-(trifluoromethyl)phenyl]selenourea.xyz
- __MACOSX/xyz_coordinates/complexes/._formΓÇô1,3-bis[3-(trifluoromethyl)phenyl]selenourea.xyz
- xyz_coordinates/complexes/formΓÇô5,6-dihydroindolo-[2,3-b]indole_silicium.xyz
- __MACOSX/xyz_coordinates/complexes/._formΓÇô5,6-dihydroindolo-[2,3-b]indole_silicium.xyz
- xyz_coordinates/complexes/formΓÇô1-[3,5-bis(trifluoromethyl)phenyl]thiourea.xyz
- __MACOSX/xyz_coordinates/complexes/._formΓÇô1-[3,5-bis(trifluoromethyl)phenyl]thiourea.xyz
- xyz_coordinates/complexes/formΓÇô1,1-bis[3,5-bis(trifluoromethyl)phenyl]silene-2,2-diamine.xyz
- __MACOSX/xyz_coordinates/complexes/._formΓÇô1,1-bis[3,5-bis(trifluoromethyl)phenyl]silene-2,2-diamine.xyz
- xyz_coordinates/complexes/formΓÇô1,3-bis[3-(trifluoromethyl)phenyl]urea.xyz
- __MACOSX/xyz_coordinates/complexes/._formΓÇô1,3-bis[3-(trifluoromethyl)phenyl]urea.xyz
- xyz_coordinates/complexes/formΓÇô1-phenylselenourea.xyz
- __MACOSX/xyz_coordinates/complexes/._formΓÇô1-phenylselenourea.xyz
- xyz_coordinates/complexes/formΓÇô1,3-bis[4-(trifluoromethyl)phenyl]urea.xyz
- __MACOSX/xyz_coordinates/complexes/._formΓÇô1,3-bis[4-(trifluoromethyl)phenyl]urea.xyz
- xyz_coordinates/complexes/formΓÇô1-phenylthiourea.xyz
- __MACOSX/xyz_coordinates/complexes/._formΓÇô1-phenylthiourea.xyz
- xyz_coordinates/complexes/formΓÇô1-cyclohexyl-3-[3,5-bis(trifluoromethyl)phenyl]thiourea.xyz
- __MACOSX/xyz_coordinates/complexes/._formΓÇô1-cyclohexyl-3-[3,5-bis(trifluoromethyl)phenyl]thiourea.xyz
- xyz_coordinates/complexes/formΓÇô1,3-bis[3-(trifluoromethyl)phenyl]thiourea.xyz
- __MACOSX/xyz_coordinates/complexes/._formΓÇô1,3-bis[3-(trifluoromethyl)phenyl]thiourea.xyz
- xyz_coordinates/complexes/formΓÇô5,6-dihydroindolo-[2,3-b]indole_carbon_CF3.xyz
- __MACOSX/xyz_coordinates/complexes/._formΓÇô5,6-dihydroindolo-[2,3-b]indole_carbon_CF3.xyz
- xyz_coordinates/complexes/formΓÇô5,6-dihydroindolo-[2,3-b]indole_germanium_CF3.xyz
- __MACOSX/xyz_coordinates/complexes/._formΓÇô5,6-dihydroindolo-[2,3-b]indole_germanium_CF3.xyz
- xyz_coordinates/complexes/formΓÇô5,6-dihydroindolo-[2,3-b]indole_silicium_CF3.xyz
- __MACOSX/xyz_coordinates/complexes/._formΓÇô5,6-dihydroindolo-[2,3-b]indole_silicium_CF3.xyz
- xyz_coordinates/complexes/formΓÇô1,1-bis[3,5-bis(trifluoromethyl)phenyl]ethene-2,2-diamine.xyz
- __MACOSX/xyz_coordinates/complexes/._formΓÇô1,1-bis[3,5-bis(trifluoromethyl)phenyl]ethene-2,2-diamine.xyz
- xyz_coordinates/complexes/formΓÇôthiourea.xyz
- __MACOSX/xyz_coordinates/complexes/._formΓÇôthiourea.xyz
- xyz_coordinates/complexes/formΓÇô5,6-dihydroindolo-[2,3-b]indole_germanium.xyz
- __MACOSX/xyz_coordinates/complexes/._formΓÇô5,6-dihydroindolo-[2,3-b]indole_germanium.xyz
- xyz_coordinates/complexes/formΓÇô1,3-diphenylthiourea.xyz
- __MACOSX/xyz_coordinates/complexes/._formΓÇô1,3-diphenylthiourea.xyz
- xyz_coordinates/complexes/formΓÇô1,3-bis[3,5-bis(trifluoromethyl)phenyl]urea_C2V.xyz
- __MACOSX/xyz_coordinates/complexes/._formΓÇô1,3-bis[3,5-bis(trifluoromethyl)phenyl]urea_C2V.xyz
- xyz_coordinates/complexes/formΓÇô1-[3,5-bis(trifluoromethyl)phenyl]selenourea.xyz
- __MACOSX/xyz_coordinates/complexes/._formΓÇô1-[3,5-bis(trifluoromethyl)phenyl]selenourea.xyz
- xyz_coordinates/complexes/formΓÇô1-cyclohexyl-3-[3,5-bis(trifluoromethyl)phenyl]selenourea.xyz
- __MACOSX/xyz_coordinates/complexes/._formΓÇô1-cyclohexyl-3-[3,5-bis(trifluoromethyl)phenyl]selenourea.xyz
- xyz_coordinates/complexes/formΓÇô1,3-bis[3,5-bis(trifluoromethyl)phenyl]thiourea.xyz
- __MACOSX/xyz_coordinates/complexes/._formΓÇô1,3-bis[3,5-bis(trifluoromethyl)phenyl]thiourea.xyz
- xyz_coordinates/complexes/formΓÇô1,3-bis[3,5-bis(trifluoromethyl)phenyl]urea.xyz
- __MACOSX/xyz_coordinates/complexes/._formΓÇô1,3-bis[3,5-bis(trifluoromethyl)phenyl]urea.xyz
- xyz_coordinates/complexes/formΓÇô1,3-dicyclohexylthiourea.xyz
- __MACOSX/xyz_coordinates/complexes/._formΓÇô1,3-dicyclohexylthiourea.xyz
- xyz_coordinates/complexes/formΓÇô1-[3-(trifluoromethyl)phenyl]thiourea.xyz
- __MACOSX/xyz_coordinates/complexes/._formΓÇô1-[3-(trifluoromethyl)phenyl]thiourea.xyz
- xyz_coordinates/complexes/formΓÇô1-cyclohexylthiourea.xyz
- __MACOSX/xyz_coordinates/complexes/._formΓÇô1-cyclohexylthiourea.xyz
- xyz_coordinates/complexes/formΓÇô1-[3,5-bis(trifluoromethyl)phenyl]urea.xyz
- __MACOSX/xyz_coordinates/complexes/._formΓÇô1-[3,5-bis(trifluoromethyl)phenyl]urea.xyz
- xyz_coordinates/complexes/formΓÇô1,3-bis[3,5-bis(trifluoromethyl)phenyl]thiourea_C2V.xyz
- __MACOSX/xyz_coordinates/complexes/._formΓÇô1,3-bis[3,5-bis(trifluoromethyl)phenyl]thiourea_C2V.xyz
- xyz_coordinates/complexes/formΓÇô1,1-bis[3,5-bis(trifluoromethyl)phenyl]germene-2,2-diamine.xyz
- __MACOSX/xyz_coordinates/complexes/._formΓÇô1,1-bis[3,5-bis(trifluoromethyl)phenyl]germene-2,2-diamine.xyz
- xyz_coordinates/complexes/formΓÇô1,3-dicyclohexylurea.xyz
- __MACOSX/xyz_coordinates/complexes/._formΓÇô1,3-dicyclohexylurea.xyz
- xyz_coordinates/complexes/formΓÇô1,3-dicyclohexylselenourea.xyz
- __MACOSX/xyz_coordinates/complexes/._formΓÇô1,3-dicyclohexylselenourea.xyz
- xyz_coordinates/complexes/formΓÇô1-cyclohexylselenourea.xyz
- __MACOSX/xyz_coordinates/complexes/._formΓÇô1-cyclohexylselenourea.xyz
- xyz_coordinates/complexes/formΓÇô1,3-bis[3,5-bis(trifluoromethyl)phenyl]selenourea_C2V.xyz
- __MACOSX/xyz_coordinates/complexes/._formΓÇô1,3-bis[3,5-bis(trifluoromethyl)phenyl]selenourea_C2V.xyz
- xyz_coordinates/complexes/formΓÇô1-[3-(trifluoromethyl)phenyl]urea.xyz
- __MACOSX/xyz_coordinates/complexes/._formΓÇô1-[3-(trifluoromethyl)phenyl]urea.xyz
- xyz_coordinates/complexes/formΓÇô1-phenyl-3-[3,5-bis(trifluoromethyl)phenyl]thiourea.xyz
- __MACOSX/xyz_coordinates/complexes/._formΓÇô1-phenyl-3-[3,5-bis(trifluoromethyl)phenyl]thiourea.xyz
- xyz_coordinates/complexes/formΓÇô1-phenylurea_globalminimum.xyz
- __MACOSX/xyz_coordinates/complexes/._formΓÇô1-phenylurea_globalminimum.xyz
- xyz_coordinates/complexes/formΓÇôurea.xyz
- __MACOSX/xyz_coordinates/complexes/._formΓÇôurea.xyz
- xyz_coordinates/complexes/formΓÇô1-cyclohexyl-3-[3,5-bis(trifluoromethyl)phenyl]urea.xyz
- __MACOSX/xyz_coordinates/complexes/._formΓÇô1-cyclohexyl-3-[3,5-bis(trifluoromethyl)phenyl]urea.xyz
- xyz_coordinates/complexes/formΓÇô1,3-diphenylselenourea.xyz
- __MACOSX/xyz_coordinates/complexes/._formΓÇô1,3-diphenylselenourea.xyz
- xyz_coordinates/complexes/formΓÇô1-cyclohexylurea.xyz
- __MACOSX/xyz_coordinates/complexes/._formΓÇô1-cyclohexylurea.xyz
- xyz_coordinates/complexes/formΓÇô1-[3-(trifluoromethyl)phenyl]selenourea.xyz
- __MACOSX/xyz_coordinates/complexes/._formΓÇô1-[3-(trifluoromethyl)phenyl]selenourea.xyz
- xyz_coordinates/complexes/formΓÇô1-phenyl-3-[3,5-bis(trifluoromethyl)phenyl]urea.xyz
- __MACOSX/xyz_coordinates/complexes/._formΓÇô1-phenyl-3-[3,5-bis(trifluoromethyl)phenyl]urea.xyz
- xyz_coordinates/complexes/formΓÇô1-phenyl-3-[3,5-bis(trifluoromethyl)phenyl]selenourea.xyz
- __MACOSX/xyz_coordinates/complexes/._formΓÇô1-phenyl-3-[3,5-bis(trifluoromethyl)phenyl]selenourea.xyz
- xyz_coordinates/complexes/formΓÇô1-phenylurea_localminimum.xyz
- __MACOSX/xyz_coordinates/complexes/._formΓÇô1-phenylurea_localminimum.xyz
- xyz_coordinates/complexes/formΓÇô5,6-dihydroindolo-[2,3-b]indole_carbon.xyz
- __MACOSX/xyz_coordinates/complexes/._formΓÇô5,6-dihydroindolo-[2,3-b]indole_carbon.xyz
- xyz_coordinates/complexes/formΓÇôselenourea.xyz
- __MACOSX/xyz_coordinates/complexes/._formΓÇôselenourea.xyz
- xyz_coordinates/monomers/1-[3-(trifluoromethyl)phenyl]selenourea_conformer.xyz
- __MACOSX/xyz_coordinates/monomers/._1-[3-(trifluoromethyl)phenyl]selenourea_conformer.xyz
- xyz_coordinates/monomers/1-phenyl-3-[3,5-bis(trifluoromethyl)phenyl]urea.xyz
- __MACOSX/xyz_coordinates/monomers/._1-phenyl-3-[3,5-bis(trifluoromethyl)phenyl]urea.xyz
- xyz_coordinates/monomers/1-phenylurea.xyz
- __MACOSX/xyz_coordinates/monomers/._1-phenylurea.xyz
- xyz_coordinates/monomers/1-cyclohexyl-3-[3,5-bis(trifluoromethyl)phenyl]thiourea.xyz
- __MACOSX/xyz_coordinates/monomers/._1-cyclohexyl-3-[3,5-bis(trifluoromethyl)phenyl]thiourea.xyz
- xyz_coordinates/monomers/formaldehyde.xyz
- __MACOSX/xyz_coordinates/monomers/._formaldehyde.xyz
- xyz_coordinates/monomers/1-[3,5-bis(trifluoromethyl)phenyl]urea.xyz
- __MACOSX/xyz_coordinates/monomers/._1-[3,5-bis(trifluoromethyl)phenyl]urea.xyz
- xyz_coordinates/monomers/1,3-bis[3-(trifluoromethyl)phenyl]thiourea.xyz
- __MACOSX/xyz_coordinates/monomers/._1,3-bis[3-(trifluoromethyl)phenyl]thiourea.xyz
- xyz_coordinates/monomers/.DS_Store
- __MACOSX/xyz_coordinates/monomers/._.DS_Store
- xyz_coordinates/monomers/urea.xyz
- __MACOSX/xyz_coordinates/monomers/._urea.xyz
- xyz_coordinates/monomers/1,3-diphenylurea.xyz
- __MACOSX/xyz_coordinates/monomers/._1,3-diphenylurea.xyz
- xyz_coordinates/monomers/1-cyclohexylthiourea.xyz
- __MACOSX/xyz_coordinates/monomers/._1-cyclohexylthiourea.xyz
- xyz_coordinates/monomers/5,6-dihydroindolo-[2,3-b]indole_carbon_CF3.xyz
- __MACOSX/xyz_coordinates/monomers/._5,6-dihydroindolo-[2,3-b]indole_carbon_CF3.xyz
- xyz_coordinates/monomers/1,1-bis[3,5-bis(trifluoromethyl)phenyl]germene-2,2-diamine.xyz
- __MACOSX/xyz_coordinates/monomers/._1,1-bis[3,5-bis(trifluoromethyl)phenyl]germene-2,2-diamine.xyz
- xyz_coordinates/monomers/1,3-bis[3-(trifluoromethyl)phenyl]selenourea.xyz
- __MACOSX/xyz_coordinates/monomers/._1,3-bis[3-(trifluoromethyl)phenyl]selenourea.xyz
- xyz_coordinates/monomers/1,3-bis[3,5-bis(trifluoromethyl)phenyl]urea.xyz
- __MACOSX/xyz_coordinates/monomers/._1,3-bis[3,5-bis(trifluoromethyl)phenyl]urea.xyz
- xyz_coordinates/monomers/1,1-bis[3,5-bis(trifluoromethyl)phenyl]ethene-2,2-diamine.xyz
- __MACOSX/xyz_coordinates/monomers/._1,1-bis[3,5-bis(trifluoromethyl)phenyl]ethene-2,2-diamine.xyz
- xyz_coordinates/monomers/1-phenyl-3-[3,5-bis(trifluoromethyl)phenyl]selenourea.xyz
- __MACOSX/xyz_coordinates/monomers/._1-phenyl-3-[3,5-bis(trifluoromethyl)phenyl]selenourea.xyz
- xyz_coordinates/monomers/1,3-bis[3,5-bis(trifluoromethyl)phenyl]thiourea.xyz
- __MACOSX/xyz_coordinates/monomers/._1,3-bis[3,5-bis(trifluoromethyl)phenyl]thiourea.xyz
- xyz_coordinates/monomers/5,6-dihydroindolo-[2,3-b]indole_silicium_CF3.xyz
- __MACOSX/xyz_coordinates/monomers/._5,6-dihydroindolo-[2,3-b]indole_silicium_CF3.xyz
- xyz_coordinates/monomers/5,6-dihydroindolo-[2,3-b]indole_carbon.xyz
- __MACOSX/xyz_coordinates/monomers/._5,6-dihydroindolo-[2,3-b]indole_carbon.xyz
- xyz_coordinates/monomers/1-[3,5-bis(trifluoromethyl)phenyl]thiourea.xyz
- __MACOSX/xyz_coordinates/monomers/._1-[3,5-bis(trifluoromethyl)phenyl]thiourea.xyz
- xyz_coordinates/monomers/1-cyclohexylselenourea.xyz
- __MACOSX/xyz_coordinates/monomers/._1-cyclohexylselenourea.xyz
- xyz_coordinates/monomers/1,3-dicyclohexylurea.xyz
- __MACOSX/xyz_coordinates/monomers/._1,3-dicyclohexylurea.xyz
- xyz_coordinates/monomers/1,1-bis[3,5-bis(trifluoromethyl)phenyl]silene-2,2-diamine.xyz
- __MACOSX/xyz_coordinates/monomers/._1,1-bis[3,5-bis(trifluoromethyl)phenyl]silene-2,2-diamine.xyz
- xyz_coordinates/monomers/1-phenylselenourea.xyz
- __MACOSX/xyz_coordinates/monomers/._1-phenylselenourea.xyz
- xyz_coordinates/monomers/1-phenylthiourea.xyz
- __MACOSX/xyz_coordinates/monomers/._1-phenylthiourea.xyz
- xyz_coordinates/monomers/selenourea.xyz
- __MACOSX/xyz_coordinates/monomers/._selenourea.xyz
- xyz_coordinates/monomers/1,3-diphenylselenourea.xyz
- __MACOSX/xyz_coordinates/monomers/._1,3-diphenylselenourea.xyz
- xyz_coordinates/monomers/thiourea.xyz
- __MACOSX/xyz_coordinates/monomers/._thiourea.xyz
- xyz_coordinates/monomers/5,6-dihydroindolo-[2,3-b]indole_silicium.xyz
- __MACOSX/xyz_coordinates/monomers/._5,6-dihydroindolo-[2,3-b]indole_silicium.xyz
- xyz_coordinates/monomers/1-cyclohexyl-3-[3,5-bis(trifluoromethyl)phenyl]urea.xyz
- __MACOSX/xyz_coordinates/monomers/._1-cyclohexyl-3-[3,5-bis(trifluoromethyl)phenyl]urea.xyz
- xyz_coordinates/monomers/1,3-bis[3-(trifluoromethyl)phenyl]urea.xyz
- __MACOSX/xyz_coordinates/monomers/._1,3-bis[3-(trifluoromethyl)phenyl]urea.xyz
- xyz_coordinates/monomers/1,3-bis[3,5-bis(trifluoromethyl)phenyl]selenourea.xyz
- __MACOSX/xyz_coordinates/monomers/._1,3-bis[3,5-bis(trifluoromethyl)phenyl]selenourea.xyz
- xyz_coordinates/monomers/1-phenyl-3-[3,5-bis(trifluoromethyl)phenyl]thiourea.xyz
- __MACOSX/xyz_coordinates/monomers/._1-phenyl-3-[3,5-bis(trifluoromethyl)phenyl]thiourea.xyz
- xyz_coordinates/monomers/1-[3-(trifluoromethyl)phenyl]thiourea_conformer.xyz
- __MACOSX/xyz_coordinates/monomers/._1-[3-(trifluoromethyl)phenyl]thiourea_conformer.xyz
- xyz_coordinates/monomers/1-[3,5-bis(trifluoromethyl)phenyl]selenourea.xyz
- __MACOSX/xyz_coordinates/monomers/._1-[3,5-bis(trifluoromethyl)phenyl]selenourea.xyz
- xyz_coordinates/monomers/5,6-dihydroindolo-[2,3-b]indole_germanium.xyz
- __MACOSX/xyz_coordinates/monomers/._5,6-dihydroindolo-[2,3-b]indole_germanium.xyz
- xyz_coordinates/monomers/1-[3-(trifluoromethyl)phenyl]urea_conformer.xyz
- __MACOSX/xyz_coordinates/monomers/._1-[3-(trifluoromethyl)phenyl]urea_conformer.xyz
- xyz_coordinates/monomers/1,3-dicyclohexylthiourea.xyz
- __MACOSX/xyz_coordinates/monomers/._1,3-dicyclohexylthiourea.xyz
- xyz_coordinates/monomers/1,3-bis[3-(trifluoromethyl)phenyl]selenourea_conformer.xyz
- __MACOSX/xyz_coordinates/monomers/._1,3-bis[3-(trifluoromethyl)phenyl]selenourea_conformer.xyz
- xyz_coordinates/monomers/1,3-bis[3-(trifluoromethyl)phenyl]thiourea_conformer.xyz
- __MACOSX/xyz_coordinates/monomers/._1,3-bis[3-(trifluoromethyl)phenyl]thiourea_conformer.xyz
- xyz_coordinates/monomers/1-[3-(trifluoromethyl)phenyl]selenourea.xyz
- __MACOSX/xyz_coordinates/monomers/._1-[3-(trifluoromethyl)phenyl]selenourea.xyz
- xyz_coordinates/monomers/5,6-dihydroindolo-[2,3-b]indole_germanium_CF3.xyz
- __MACOSX/xyz_coordinates/monomers/._5,6-dihydroindolo-[2,3-b]indole_germanium_CF3.xyz
- xyz_coordinates/monomers/1-cyclohexylurea.xyz
- __MACOSX/xyz_coordinates/monomers/._1-cyclohexylurea.xyz
- xyz_coordinates/monomers/1-cyclohexyl-3-[3,5-bis(trifluoromethyl)phenyl]selenourea.xyz
- __MACOSX/xyz_coordinates/monomers/._1-cyclohexyl-3-[3,5-bis(trifluoromethyl)phenyl]selenourea.xyz
- xyz_coordinates/monomers/1,3-bis[3-(trifluoromethyl)phenyl]urea_conformer.xyz
- __MACOSX/xyz_coordinates/monomers/._1,3-bis[3-(trifluoromethyl)phenyl]urea_conformer.xyz
- xyz_coordinates/monomers/1,3-diphenylthiourea.xyz
- __MACOSX/xyz_coordinates/monomers/._1,3-diphenylthiourea.xyz
- xyz_coordinates/monomers/1,3-bis[4-(trifluoromethyl)phenyl]urea.xyz
- __MACOSX/xyz_coordinates/monomers/._1,3-bis[4-(trifluoromethyl)phenyl]urea.xyz
- xyz_coordinates/monomers/1,3-dicyclohexylselenourea.xyz
- __MACOSX/xyz_coordinates/monomers/._1,3-dicyclohexylselenourea.xyz
- xyz_coordinates/monomers/1-[3-(trifluoromethyl)phenyl]thiourea.xyz
- __MACOSX/xyz_coordinates/monomers/._1-[3-(trifluoromethyl)phenyl]thiourea.xyz
- xyz_coordinates/monomers/1-[3-(trifluoromethyl)phenyl]urea.xyz
- __MACOSX/xyz_coordinates/monomers/._1-[3-(trifluoromethyl)phenyl]urea.xyz
