# Supplementary material for: Urea hydrogen-bond donor strengths: bigger is not always better
Source: Phys Chem Chem Phys. 2024 Dec 5;27(8):4099–108. doi: 10.1039/d4cp04042b (PMC11632590; doi:10.1039/d4cp04042b)
Supplement: CP-027-D4CP04042B-s002 [file CP-027-D4CP04042B-s002.zip › xyz_coordinates/complexes/formΓÇô1,3-bis[3,5-bis(trifluoromethyl)phenyl]selenourea.xyz]

44

H      -0.21862778      -0.99217372       1.27411188
H       0.21862778       0.99217372       1.27411188
N       0.00946360       1.13398771       0.28611229
C       0.00000000      -0.00000000      -0.49979239
H       1.29862218       3.06655476       1.47417451
N      -0.00946360      -1.13398771       0.28611229
H       1.47432550      -2.24039428      -1.71292951
Se       0.00000000      -0.00000000      -2.33772972
C       0.07042182      -2.49139515      -0.09203797
C      -0.66058200      -3.41527739       0.66655583
C      -0.58818288      -4.78035451       0.37254014
C       0.20264502      -5.24004238      -0.68161901
C       0.93912466      -4.31000852      -1.42498023
C       0.88791965      -2.94481049      -1.13970038
H      -1.29862218      -3.06655476       1.47417451
C      -1.34485151      -5.75597942       1.24356920
H       0.25206138      -6.29745761      -0.91465616
C       1.78059849      -4.79495867      -2.58626176
C      -0.07042182       2.49139515      -0.09203797
C      -0.88791965       2.94481049      -1.13970038
C      -0.93912466       4.31000852      -1.42498023
C      -0.20264502       5.24004238      -0.68161901
C       0.58818288       4.78035451       0.37254014
C       0.66058200       3.41527739       0.66655583
H      -1.47432550       2.24039428      -1.71292951
C      -1.78059849       4.79495867      -2.58626176
H      -0.25206138       6.29745761      -0.91465616
C       1.34485151       5.75597942       1.24356920
F      -1.03480511       4.90609725      -3.73433441
F      -2.31918842       6.03279844      -2.34738984
F      -2.81792915       3.95023759      -2.86665148
F       2.31918842      -6.03279844      -2.34738984
F       1.03480511      -4.90609725      -3.73433441
F       2.81792915      -3.95023759      -2.86665148
F      -2.57498876      -5.27189602       1.61173398
F      -0.66569375      -6.01364621       2.41544864
F      -1.54830407      -6.95884817       0.63303229
F       2.57498876       5.27189602       1.61173398
F       0.66569375       6.01364621       2.41544864
F       1.54830407       6.95884817       0.63303229
C       0.00000000      -0.00000000       4.31681001
O      -0.00000000      -0.00000000       3.09873131
H       0.33417087       0.88491974       4.89513701
H      -0.33417087      -0.88491974       4.89513701
