# Supplementary material for: Urea hydrogen-bond donor strengths: bigger is not always better
Source: Phys Chem Chem Phys. 2024 Dec 5;27(8):4099–108. doi: 10.1039/d4cp04042b (PMC11632590; doi:10.1039/d4cp04042b)
Supplement: CP-027-D4CP04042B-s002 [file CP-027-D4CP04042B-s002.zip › xyz_coordinates/complexes/formΓÇô1,3-diphenylurea.xyz]

32

N       0.17471484       3.05648197      -0.24606526
N       0.19881751       0.75011517      -0.24606474
C       0.18676841       1.90329876       0.54188283
C       0.21360525      -0.59524717       0.17070599
C       0.22178803      -1.57612818      -0.84293322
C       0.23687596      -2.93217792      -0.52040817
C       0.24404008      -3.33997667       0.81892908
C       0.23587590      -2.36706478       1.82350231
C       0.22073631      -1.00298838       1.51807934
C       0.15992418       4.40184446       0.17070483
C       0.15173956       5.38272495      -0.84293488
C       0.13665113       6.73877486      -0.52041053
C       0.12948292       7.14657426       0.81892650
C       0.13765717       6.17366300       1.82350024
C       0.15279624       4.80958643       1.51807797
H       0.13225072       6.47504649       2.86907306
H       0.21625181      -1.26508438      -1.88698154
O       0.18676854       1.90329900       1.77104729
H       0.17701025       2.92588943      -1.25328404
H       0.21436909      -0.25472174       2.29912835
H       0.19651917       0.88070722      -1.25328355
H       0.24297452      -3.67150334      -1.31862185
H       0.25575652      -4.39701352       1.07292701
H       0.24128030      -2.66844777       2.86907529
H       0.15727364       5.07168062      -1.88698304
H       0.13054910       7.47809983      -1.31862460
H       0.11776120       8.20361119       1.07292387
H       0.15916352       4.06132021       2.29912738
H       0.19505760       0.95761582      -4.91910048
H       0.17848023       2.84899885      -4.91909197
C       0.18676591       1.90330469      -4.33804757
O       0.18676425       1.90329924      -3.12224829
