# Supplementary material for: Urea hydrogen-bond donor strengths: bigger is not always better
Source: Phys Chem Chem Phys. 2024 Dec 5;27(8):4099–108. doi: 10.1039/d4cp04042b (PMC11632590; doi:10.1039/d4cp04042b)
Supplement: CP-027-D4CP04042B-s002 [file CP-027-D4CP04042B-s002.zip › xyz_coordinates/complexes/formΓÇô1,3-bis[3-(trifluoromethyl)phenyl]selenourea.xyz]

38

N       0.05068670       1.12932955       0.36387432
N      -0.05068670      -1.12932955       0.36387432
C      -0.00000000      -0.00000000       1.15468111
C      -0.21294794      -2.49562229       0.68036322
C       0.31566766      -3.41173652      -0.24545370
C       0.15539263      -4.78454210      -0.05052489
C      -0.51989320      -5.26777972       1.07748801
C      -1.04862306      -4.35187186       1.98963514
C      -0.91079299      -2.97496174       1.80158445
C       0.21294794       2.49562229       0.68036322
C      -0.31566766       3.41173652      -0.24545370
C      -0.15539263       4.78454210      -0.05052489
C       0.51989320       5.26777972       1.07748801
C       1.04862306       4.35187186       1.98963514
C       0.91079299       2.97496174       1.80158445
F      -0.84694408       5.22572983      -2.30333253
H       0.85219590      -3.04741731      -1.11757252
Se       0.00000000       0.00000000       2.99647198
H      -0.14501675       0.97710345      -0.62490900
H      -1.33025293      -2.27507505       2.51169097
H       0.14501675      -0.97710345      -0.62490900
C       0.77347904      -5.74802677      -1.03328423
H      -0.63845700      -6.33583388       1.22972142
F      -0.07529258       6.92210222      -1.12525262
H      -0.85219590       3.04741731      -1.11757252
C      -0.77347904       5.74802677      -1.03328423
H       0.63845700       6.33583388       1.22972142
H       1.33025293       2.27507505       2.51169097
F       2.06130900      -6.08605015      -0.68158013
F       0.84694408      -5.22572983      -2.30333253
F       0.07529258      -6.92210222      -1.12525262
F      -2.06130900       6.08605015      -0.68158013
H       1.58962478       4.71326929       2.86072641
H      -1.58962478      -4.71326929       2.86072641
H       0.26696135      -0.90774590      -4.26547080
H      -0.26696135       0.90774590      -4.26547080
C       0.00000000      -0.00000000      -3.68707115
O       0.00000000      -0.00000000      -2.46948305
