# Supplementary material for: Urea hydrogen-bond donor strengths: bigger is not always better
Source: Phys Chem Chem Phys. 2024 Dec 5;27(8):4099–108. doi: 10.1039/d4cp04042b (PMC11632590; doi:10.1039/d4cp04042b)
Supplement: CP-027-D4CP04042B-s002 [file CP-027-D4CP04042B-s002.zip › xyz_coordinates/complexes/formΓÇô5,6-dihydroindolo-[2,3-b]indole_silicium.xyz]

30

H       1.26739488      -2.06819743       0.42744484
H       0.06697892      -2.65337056      -1.86814284
N      -0.05646590      -1.64441913      -1.92415090
C       0.45753460      -0.78336047      -1.01281598
H      -1.48280774      -2.74224429      -3.98988215
N       1.03713801      -1.11130098       0.16727891
H       0.14109628      -6.00148722      -0.61262157
Si      -0.05443219       1.00421913      -1.20073411
C       0.87016934      -0.09584577       1.14903233
C       1.40764900      -0.18213061       2.43607226
C       1.12466500       0.83351451       3.35485717
C       0.34833026       1.93768020       2.97240830
C      -0.13228777       2.04360457       1.66208110
C       0.08738474       1.02660254       0.71895747
H       2.02759975      -1.03131120       2.72054866
H       0.99465906      -5.58530613       1.02192718
H       0.12816022       2.71999689       3.69580303
H      -0.69773442       2.92802425       1.37278256
C      -1.12487638      -1.06831186      -2.66542402
C      -1.47539943       0.26479279      -2.26844150
C      -2.54553169       0.86735584      -2.94941866
C      -3.26486486       0.17653759      -3.93153454
C      -2.88460677      -1.12060394      -4.30696993
C      -1.79624194      -1.74372189      -3.68809554
H      -2.83008738       1.88865011      -2.70120201
C       0.64985726      -5.24676835       0.02266678
H      -4.11680784       0.65088308      -4.41421789
O       0.82134762      -4.10363231      -0.35793534
H       1.51624754       0.76642038       4.36731028
H      -3.43143797      -1.64504233      -5.08725461
