# Supplementary material for: Urea hydrogen-bond donor strengths: bigger is not always better
Source: Phys Chem Chem Phys. 2024 Dec 5;27(8):4099–108. doi: 10.1039/d4cp04042b (PMC11632590; doi:10.1039/d4cp04042b)
Supplement: CP-027-D4CP04042B-s002 [file CP-027-D4CP04042B-s002.zip › xyz_coordinates/complexes/formΓÇô1-[3,5-bis(trifluoromethyl)phenyl]thiourea.xyz]

28

N      -1.03854796       0.20608217       0.05181554
N      -3.21969139      -0.45721752      -0.01712838
C      -2.35287499       0.60238049      -0.11125092
C      -0.14210512      -3.65482475       0.21676287
S      -2.92572581       2.15816220      -0.36574473
O      -1.00525183      -2.79613712       0.23084602
H      -0.40062915      -4.73119383       0.15235242
H      -4.19412875      -0.26409484      -0.20319190
H      -0.91189981      -0.79525342       0.20562784
H      -2.90346389      -1.42132050       0.00199734
H       0.93713311      -3.40014956       0.26684883
H      -0.56568618       2.88413763      -0.40719436
C       0.17426347       0.90899558       0.03088509
C       1.32980055       0.14035207       0.27982794
C       2.59173024       0.72590964       0.26527637
C       2.74253188       2.09464821       0.01265385
C       1.59412697       2.85210543      -0.22505405
C       0.31596965       2.28358961      -0.22217888
H       1.23250234      -0.92112297       0.48487030
C       3.80627176      -0.11369107       0.58331306
H       3.72440213       2.55331628       0.00278803
C       1.72592376       4.32490644      -0.55559173
F       2.89576714       4.86012630      -0.08495506
F       0.70379393       5.06698214      -0.03542143
F       1.71622748       4.53434851      -1.91537134
F       4.90568848       0.26818585      -0.13272379
F       3.60034422      -1.44955874       0.32217295
F       4.15144776      -0.02943669       1.91166064
