# Supplementary material for: Urea hydrogen-bond donor strengths: bigger is not always better
Source: Phys Chem Chem Phys. 2024 Dec 5;27(8):4099–108. doi: 10.1039/d4cp04042b (PMC11632590; doi:10.1039/d4cp04042b)
Supplement: CP-027-D4CP04042B-s002 [file CP-027-D4CP04042B-s002.zip › xyz_coordinates/complexes/formΓÇô1,1-bis[3,5-bis(trifluoromethyl)phenyl]silene-2,2-diamine.xyz]

42

H       1.06014649      -2.14130769       0.59049242
H      -0.16665752      -2.74127674      -1.75771671
N      -0.27101482      -1.72876432      -1.79543955
C       0.26012165      -0.88192361      -0.88471006
H      -1.64767320      -2.78656217      -3.89213798
N       0.82362570      -1.19265961       0.30474158
F      -2.97251703      -2.83440478      -5.97868901
Si      -0.09815429       0.92023628      -1.15605951
C       0.75111604      -0.11997373       1.22752776
C       1.30650766      -0.19408353       2.50267143
C       1.13202960       0.88296206       3.37644599
C       0.43131437       2.02518364       2.96770274
C      -0.07513279       2.10678920       1.66744355
C       0.04953708       1.04286961       0.75266024
H       1.85911538      -1.07522199       2.81763162
C       1.64570117       0.78429358       4.79106876
H       0.29015060       2.84911772       3.65792849
C      -0.85451067       3.34789087       1.27970360
C      -1.24831825      -1.09743512      -2.60429444
C      -1.52560942       0.27095985      -2.26367054
C      -2.53029591       0.90733451      -3.02044899
C      -3.22969074       0.23991166      -4.02763237
C      -2.90493894      -1.08724554      -4.34365412
C      -1.90282926      -1.76063943      -3.64069556
F      -4.09516440      -0.98753020      -6.41641595
C      -2.86693407       2.35260890      -2.71646487
H      -4.02077828       0.74734980      -4.56728713
C      -3.69100862      -1.81497893      -5.40518676
F      -3.14480383       2.53896897      -1.38786541
F      -3.94969321       2.80464177      -3.41932991
F      -1.82038136       3.18968626      -3.02062789
F      -2.20551175       3.16304676       1.44953151
F      -0.50963750       4.43696962       2.03482826
F      -0.66536919       3.69816691      -0.02974882
F       2.75191735      -0.02333831       4.88751942
F       0.70122141       0.24703601       5.64016888
F       1.98791307       2.00151079       5.31084512
F      -4.83372512      -2.38986203      -4.89028957
C       0.87887653      -5.32013505      -0.07389979
O       0.74687625      -4.13242219      -0.30846811
H       0.51440921      -6.09495792      -0.77886650
H       1.36917943      -5.67734667       0.85463147
