# Supplementary material for: Urea hydrogen-bond donor strengths: bigger is not always better
Source: Phys Chem Chem Phys. 2024 Dec 5;27(8):4099–108. doi: 10.1039/d4cp04042b (PMC11632590; doi:10.1039/d4cp04042b)
Supplement: CP-027-D4CP04042B-s002 [file CP-027-D4CP04042B-s002.zip › xyz_coordinates/complexes/formΓÇô1,3-bis[3-(trifluoromethyl)phenyl]urea.xyz]

38

N       0.00897777       1.15194557       0.23712105
N      -0.00897777      -1.15194557       0.23712105
C       0.00000000      -0.00000000       1.02685307
C      -0.02229998      -2.49333209       0.65611415
C      -0.02502089      -3.47025066      -0.35798771
C      -0.04493502      -4.82587772      -0.03244235
C      -0.05736069      -5.23903916       1.30657467
C      -0.05353113      -4.26557998       2.30731736
C      -0.03586364      -2.90219407       2.00319160
C       0.02229998       2.49333209       0.65611415
C       0.02502089       3.47025066      -0.35798771
C       0.04493502       4.82587772      -0.03244235
C       0.05736069       5.23903916       1.30657467
C       0.05353113       4.26557998       2.30731736
C       0.03586364       2.90219407       2.00319160
F       0.47496786       5.37870915      -2.32830831
H      -0.01822349      -3.16501933      -1.40094739
O       0.00000000      -0.00000000       2.25514199
H       0.00482112       1.02017145      -0.77084542
H      -0.03464821      -2.15467091       2.78499001
H      -0.00482112      -1.02017145      -0.77084542
C       0.00710607      -5.85628083      -1.13340533
H      -0.07544453      -6.29522280       1.55569429
F       0.71549839       6.98013780      -0.83286883
H       0.01822349       3.16501933      -1.40094739
C      -0.00710607       5.85628083      -1.13340533
H       0.07544453       6.29522280       1.55569429
H       0.03464821       2.15467091       2.78499001
F       1.29632919      -6.27756200      -1.37947160
F      -0.47496786      -5.37870915      -2.32830831
F      -0.71549839      -6.98013780      -0.83286883
F      -1.29632919       6.27756200      -1.37947160
H       0.06663936       4.57044849       3.35105584
H      -0.06663936      -4.57044849       3.35105584
H      -0.00609724      -0.94597226      -4.39717925
H       0.00609724       0.94597226      -4.39717925
C      -0.00000000      -0.00000000      -3.81822171
O      -0.00000000      -0.00000000      -2.60097896
