# Supplementary material for: Urea hydrogen-bond donor strengths: bigger is not always better
Source: Phys Chem Chem Phys. 2024 Dec 5;27(8):4099–108. doi: 10.1039/d4cp04042b (PMC11632590; doi:10.1039/d4cp04042b)
Supplement: CP-027-D4CP04042B-s002 [file CP-027-D4CP04042B-s002.zip › xyz_coordinates/complexes/formΓÇô1-phenylselenourea.xyz]

22

N      -0.99956755       0.05284079       0.37954009
N      -3.22071242      -0.46572825       0.40411813
C      -2.27330779       0.49921734       0.16922890
C      -0.63440783      -3.04021609      -0.74398404
Se      -2.83419999       2.17329930      -0.38212261
O      -1.00525354      -2.93394302       0.41146438
H      -0.50798139      -4.03458262      -1.21938668
H      -4.18316252      -0.15368839       0.41064737
H      -0.94224886      -0.91172649       0.71444150
H      -2.99153429      -1.33047337       0.88642694
H      -0.40824423      -2.14996190      -1.36733862
H      -0.31393785       2.40460354      -0.88051153
C       0.27677488       0.63576492       0.19777805
C       1.36415280      -0.09337823       0.72291243
C       2.66888094       0.37386975       0.57288687
C       2.91335921       1.57685118      -0.10051848
C       1.83378673       2.29727804      -0.62012810
C       0.51977043       1.84028439      -0.48142827
H       1.17750398      -1.02248518       1.25911240
H       3.49364706      -0.20008595       0.98937080
H       3.92954391       1.94616912      -0.21482555
H       2.00886522       3.23331105      -1.14626149
