# Supplementary material for: Urea hydrogen-bond donor strengths: bigger is not always better
Source: Phys Chem Chem Phys. 2024 Dec 5;27(8):4099–108. doi: 10.1039/d4cp04042b (PMC11632590; doi:10.1039/d4cp04042b)
Supplement: CP-027-D4CP04042B-s002 [file CP-027-D4CP04042B-s002.zip › xyz_coordinates/complexes/formΓÇô1,3-bis[4-(trifluoromethyl)phenyl]urea.xyz]

38

C      -0.17277054      -9.40809808      -1.80480641
C      -0.19559895     -10.75888850      -1.48070272
C      -0.21251419     -11.15786236      -0.13660601
C      -0.19974021     -10.18311102       0.86812575
C      -0.17711732      -8.82483828       0.55414633
C      -0.08798720      -3.43732779      -0.79512042
C      -0.07811611      -2.45122367      -1.80480471
C      -0.05526630      -1.10043375      -1.48070033
C      -0.03836599      -0.70146054      -0.13660324
C      -0.05117902      -1.67621181       0.86812815
C      -0.07382303      -3.03448404       0.55414811
H      -0.11587530      -4.98413223      -5.86101604
H      -0.16470137      -9.10465724      -2.85025514
O      -0.12548261      -5.92966119       0.80076348
H      -0.11325023      -4.90650717      -2.22409059
H      -0.17195659      -8.07634373       1.33452122
H      -0.13766984      -6.95281373      -2.22409116
C      -0.12545732      -5.92966428      -5.28098664
C      -0.18374949     -12.61988170       0.21361705
H      -0.03724192      -1.37524623       1.91155091
H      -0.08617067      -2.75466421      -2.85025363
O      -0.12545436      -5.92966062      -4.06416339
C      -0.06710192       0.76055937       0.21362001
H      -0.07901302      -3.78297864       1.33452272
H      -0.21368914     -10.48407705       1.91154820
H      -0.13504183      -6.87519986      -5.86101027
H      -0.04409510      -0.35501207      -2.27040875
H      -0.20673837     -11.50431029      -2.27041150
F       1.10430468     -13.11665947       0.26273760
F      -0.85231732     -13.39146852      -0.70607762
F      -0.74208539     -12.88077371       1.43751838
F       0.49122346       1.02143783       1.43752905
F      -1.35514533       1.25736700       0.26272349
F       0.60149624       1.53213113      -0.70606513
N      -0.10877369      -4.77616625      -1.21600003
N      -0.14216039      -7.08315506      -1.21600069
C      -0.12547441      -5.92966079      -0.42631370
C      -0.16293493      -8.42199389      -0.79512179
