# Supplementary material for: Urea hydrogen-bond donor strengths: bigger is not always better
Source: Phys Chem Chem Phys. 2024 Dec 5;27(8):4099–108. doi: 10.1039/d4cp04042b (PMC11632590; doi:10.1039/d4cp04042b)
Supplement: CP-027-D4CP04042B-s002 [file CP-027-D4CP04042B-s002.zip › xyz_coordinates/complexes/formΓÇô1-phenylthiourea.xyz]

22

N      -1.01128868       0.10055562       0.52661417
N      -3.22648151      -0.44356180       0.59205885
C      -2.28652408       0.47919240       0.17446365
C      -0.63612808      -2.88697388      -0.75010821
S      -2.76280592       1.88132561      -0.61674107
O      -1.17688789      -2.92594249       0.34071381
H      -0.40076613      -3.81615865      -1.30989554
H      -4.16623336      -0.27849837       0.25420650
H      -0.96570787      -0.79919114       1.00176453
H      -2.95214524      -1.41055242       0.74752709
H      -0.35614570      -1.92574457      -1.22863500
H      -0.32432507       2.43463731      -0.77104751
C       0.26670792       0.64053417       0.26514767
C       1.36056098      -0.11849592       0.73509313
C       2.66865697       0.31227582       0.52196247
C       2.91380322       1.50803857      -0.16385797
C       1.82973082       2.26111543      -0.62421171
C       0.51103600       1.84444482      -0.41750371
H       1.17626203      -1.04443942       1.27836242
H       3.49619665      -0.28633499       0.89615679
H       3.93300122       1.84782075      -0.33028027
H       2.00469822       3.19550773      -1.15330382
