# Supplementary material for: Urea hydrogen-bond donor strengths: bigger is not always better
Source: Phys Chem Chem Phys. 2024 Dec 5;27(8):4099–108. doi: 10.1039/d4cp04042b (PMC11632590; doi:10.1039/d4cp04042b)
Supplement: CP-027-D4CP04042B-s002 [file CP-027-D4CP04042B-s002.zip › xyz_coordinates/complexes/formΓÇô1-cyclohexyl-3-[3,5-bis(trifluoromethyl)phenyl]thiourea.xyz]

44

H       3.24190478       3.46185494       3.66895377
H       2.77147822       4.31472049       2.20015066
H       4.83703712       2.04702330       2.38615602
H       5.19302706       3.74980564       2.09150451
N       0.83395765       1.04281387       0.50227022
N      -1.21774115       0.08110704       0.27530329
C      -0.51108425       1.26996737       0.42515393
C      -2.57941689      -0.16941682       0.06833265
C      -3.03374067      -1.46173131       0.38877651
C      -4.35695934      -1.83291025       0.14959148
C      -5.26817022      -0.92106117      -0.38856972
C      -4.81256610       0.36511657      -0.69994759
C      -3.48797512       0.75173436      -0.48625911
C      -5.79408961       1.37764742      -1.25136895
F      -3.83788144      -4.16864265       0.21788938
F      -5.19012561       2.32440814      -2.02953014
F      -6.44369119       2.04807562      -0.24167960
F      -6.76792244       0.78741973      -2.01652017
F      -5.94819009      -3.60756902      -0.09205395
F      -5.01580375      -3.34358986       1.88355129
H      -2.34549940      -2.17459574       0.83375182
S      -1.19542668       2.80202904       0.52545892
H       1.16194314       0.08046702       0.48037606
H      -3.15120297       1.74736689      -0.74046858
H      -0.66678826      -0.77047435       0.39581968
C      -4.79660175      -3.22565252       0.53125790
H      -6.29698485      -1.20667144      -0.57301998
C       1.84702398       2.06564228       0.78824426
C       4.26863192       2.72681050       0.40704923
C       3.17684037       1.67721566       0.11855290
C       2.02389189       2.28533196       2.30563839
C       3.10932198       3.34152941       2.58635955
C       4.44603128       2.96428614       1.91942173
H       1.47364177       2.99634544       0.34547255
H       3.98967412       3.67422617      -0.07741041
H       5.21665266       2.40887611      -0.04511034
H       3.50374462       0.69807266       0.50525576
H       3.02492955       1.56491070      -0.96250021
H       2.30820444       1.32824397       2.76949245
H       1.06269123       2.58857753       2.73464197
C       0.28958456      -3.45575235      -0.01543448
H       1.06899208      -4.22923133      -0.17190555
H      -0.76353499      -3.76260124      -0.18450259
O       0.58208801      -2.32386914       0.32585928
