# Supplementary material for: Urea hydrogen-bond donor strengths: bigger is not always better
Source: Phys Chem Chem Phys. 2024 Dec 5;27(8):4099–108. doi: 10.1039/d4cp04042b (PMC11632590; doi:10.1039/d4cp04042b)
Supplement: CP-027-D4CP04042B-s002 [file CP-027-D4CP04042B-s002.zip › xyz_coordinates/complexes/formΓÇô1,3-bis[3-(trifluoromethyl)phenyl]thiourea.xyz]

38

N      -0.94076821       0.61734903       0.55031729
N       1.22600294       0.03615879       0.25421073
C       0.35579668       0.81517389       1.00355377
C       2.61705638      -0.17836268       0.30117604
C       3.13073630      -0.99011925      -0.73201836
C       4.48840786      -1.29416973      -0.78817418
C       5.37224561      -0.79252880       0.17797451
C       4.86013049       0.00909077       1.19800836
C       3.49977127       0.32192010       1.27490611
C      -2.18651602       1.16478353       0.91319843
C      -3.30003902       0.60222592       0.25448612
C      -4.58693761       1.06842596       0.51026291
C      -4.80083031       2.10171143       1.43374930
C      -3.69714822       2.65544448       2.08227874
C      -2.39687130       2.20495922       1.83591392
F      -5.41816685      -0.22218935      -1.33555214
H       2.45843694      -1.38667790      -1.48803926
S       0.79998190       1.83285680       2.25641470
H      -1.03779282      -0.07848470      -0.18665195
H       3.11776807       0.94486381       2.07143909
H       0.79223324      -0.48412247      -0.50596904
C       5.02172399      -2.12368163      -1.93015744
H       6.43011935      -1.03138878       0.13260995
F      -6.74685631       1.31936721      -0.48827194
H      -3.15055584      -0.19905152      -0.46413900
C      -5.76626269       0.41785202      -0.16987515
H      -5.80482673       2.46401097       1.63107927
H      -1.55137766       2.64392904       2.34669382
F       5.54116963      -1.33795171      -2.93521384
F       4.05325114      -2.90500020      -2.51430481
F       6.02862173      -2.96493084      -1.53756771
F      -6.35824580      -0.53407016       0.63058334
H      -3.84423212       3.46154157       2.79709358
H       5.53040996       0.40169897       1.95890960
H      -0.17954655      -2.67711109      -3.25910577
H      -2.00359903      -2.32474359      -2.89863577
C      -0.93818476      -2.14949652      -2.64622722
O      -0.61510564      -1.40928258      -1.73495602
