# Supplementary material for: Urea hydrogen-bond donor strengths: bigger is not always better
Source: Phys Chem Chem Phys. 2024 Dec 5;27(8):4099–108. doi: 10.1039/d4cp04042b (PMC11632590; doi:10.1039/d4cp04042b)
Supplement: CP-027-D4CP04042B-s002 [file CP-027-D4CP04042B-s002.zip › xyz_coordinates/complexes/formΓÇô5,6-dihydroindolo-[2,3-b]indole_carbon_CF3.xyz]

36

H      -0.02980627      -1.50621711      -2.94640037
H       0.02980627       1.50621711      -2.94640037
N       0.02286265       1.27013866      -1.96204894
C       0.00000000       0.00000000      -1.44850495
H       0.07231487       4.11426382      -1.79068591
N      -0.02286265      -1.27013866      -1.96204894
F       1.43503106       6.14350358       0.67478496
C      -0.00000000      -0.00000000      -0.04675833
C      -0.04127194      -2.15659986      -0.86542091
C      -0.06502137      -3.54474286      -0.86622881
C      -0.07166312      -4.19535136       0.37673955
C      -0.06128527      -3.46451766       1.58278624
C      -0.03760542      -2.07080693       1.57712805
C      -0.02693506      -1.38354291       0.35262311
H      -0.07231487      -4.11426382      -1.79068591
C      -0.15019841      -5.69547001       0.43172725
H      -0.06602588      -4.00022709       2.52731319
F       0.24472958      -6.29196017      -0.74124187
C       0.04127194       2.15659986      -0.86542091
C       0.02693506       1.38354291       0.35262311
C       0.03760542       2.07080693       1.57712805
C       0.06128527       3.46451766       1.58278624
C       0.07166312       4.19535136       0.37673955
C       0.06502137       3.54474286      -0.86622881
F      -0.62831134       6.22760458       1.43029944
F      -1.43503106      -6.14350358       0.67478496
H       0.06602588       4.00022709       2.52731319
C       0.15019841       5.69547001       0.43172725
F       0.62831134      -6.22760458       1.43029944
F      -0.24472958       6.29196017      -0.74124187
H      -0.02509117      -1.52295109       2.51559483
H       0.02509117       1.52295109       2.51559483
C      -0.00000000      -0.00000000      -5.92144713
O      -0.00000000      -0.00000000      -4.70464001
H       0.01984734       0.94473374      -6.50377182
H      -0.01984734      -0.94473374      -6.50377182
