# Supplementary material for: Urea hydrogen-bond donor strengths: bigger is not always better
Source: Phys Chem Chem Phys. 2024 Dec 5;27(8):4099–108. doi: 10.1039/d4cp04042b (PMC11632590; doi:10.1039/d4cp04042b)
Supplement: CP-027-D4CP04042B-s002 [file CP-027-D4CP04042B-s002.zip › xyz_coordinates/complexes/formΓÇô5,6-dihydroindolo-[2,3-b]indole_germanium_CF3.xyz]

36

H       1.16612582      -2.01294246       0.41722895
H       0.00496706      -2.57946700      -1.80341028
N      -0.07394301      -1.56753059      -1.91496719
C       0.44502596      -0.70365199      -1.02592474
H      -1.44703996      -2.73419737      -3.95842489
N       1.00497844      -1.04118540       0.14818589
F      -2.84453183      -2.85227200      -6.02651743
Ge      -0.01968623       1.23942584      -1.27849367
C       0.86016974      -0.03542238       1.15066554
C       1.41051070      -0.17950830       2.42333830
C       1.15722310       0.81403582       3.37836023
C       0.39618190       1.94349214       3.04532806
C      -0.09850091       2.09239838       1.74409482
C       0.08482727       1.09966666       0.77495249
H       2.02342866      -1.04130547       2.67490884
C       1.66179242       0.63057393       4.78571143
H       0.20197552       2.70403920       3.79593302
F       2.82794038      -0.09442511       4.83634979
C      -1.14332295      -1.01283692      -2.68057604
C      -1.53438163       0.30976750      -2.32179984
C      -2.59791026       0.87316182      -3.03568060
C      -3.29324127       0.14394596      -4.00778695
C      -2.87881532      -1.15452834      -4.33601838
C      -1.78432414      -1.73791857      -3.68384668
F      -4.25165572      -1.17674762      -6.29904134
F       0.75390338      -0.05228236       5.57192870
H      -4.14638041       0.58310994      -4.51646660
C      -3.64356748      -1.95878481      -5.35439542
F       1.90186137       1.81921095       5.42109462
F      -4.64531682      -2.70909312      -4.76920865
H      -0.65379675       2.99464276       1.49433714
H      -2.91067663       1.89370564      -2.82250693
C       0.51565632      -5.16377719       0.06859134
O       0.67606955      -4.01611001      -0.30500981
H       0.01241309      -5.91727258      -0.57127056
H       0.86626165      -5.50411374       1.06441199
