# Supplementary material for: Urea hydrogen-bond donor strengths: bigger is not always better
Source: Phys Chem Chem Phys. 2024 Dec 5;27(8):4099–108. doi: 10.1039/d4cp04042b (PMC11632590; doi:10.1039/d4cp04042b)
Supplement: CP-027-D4CP04042B-s002 [file CP-027-D4CP04042B-s002.zip › xyz_coordinates/complexes/formΓÇô5,6-dihydroindolo-[2,3-b]indole_silicium_CF3.xyz]

36

H       1.15176733      -2.11499704       0.50850642
H      -0.05384805      -2.70367874      -1.79626166
N      -0.14564053      -1.69146872      -1.86446196
C       0.39226819      -0.83503251      -0.96414815
H      -1.58995061      -2.76898891      -3.92409077
N       0.94855319      -1.15720714       0.22759036
F      -3.02992094      -2.85485506      -5.91698298
Si      -0.03357928       0.96756363      -1.20179091
C       0.82033641      -0.10998757       1.17811975
C       1.34171800      -0.19074534       2.46849750
C       1.09803595       0.86295185       3.35695899
C       0.37343734       1.99346806       2.94420239
C      -0.08904123       2.08498238       1.62967611
C       0.09223424       1.03673309       0.71346512
H       1.91880732      -1.05570275       2.78450768
C       1.56653078       0.75639422       4.78421696
H       0.18768524       2.80043587       3.64682310
F       2.64638577      -0.08049941       4.92534472
C      -1.17329388      -1.08342175      -2.63305192
C      -1.46986687       0.27401391      -2.27189648
C      -2.50289563       0.90639047      -2.98195694
C      -3.23854818       0.22967339      -3.95720395
C      -2.90639911      -1.09248938      -4.29649552
C      -1.85722274      -1.75279323      -3.64676082
F      -4.15773784      -1.00686079      -6.33578671
F       0.58209336       0.25452888       5.61304944
H      -4.05902187       0.72668945      -4.46633274
C      -3.72317929      -1.82641427      -5.32702751
F       1.92836582       1.96833416       5.31165388
F      -4.85622725      -2.39380331      -4.77734795
H      -0.61084528       2.98725552       1.31726548
H      -2.74782373       1.94390562      -2.76386750
C       0.80056224      -5.30826088      -0.04684043
O       0.77331895      -4.12424680      -0.32876559
H       0.38550326      -6.07758069      -0.72996102
H       1.24165989      -5.66848297       0.90522875
