# Supplementary material for: Urea hydrogen-bond donor strengths: bigger is not always better
Source: Phys Chem Chem Phys. 2024 Dec 5;27(8):4099–108. doi: 10.1039/d4cp04042b (PMC11632590; doi:10.1039/d4cp04042b)
Supplement: CP-027-D4CP04042B-s002 [file CP-027-D4CP04042B-s002.zip › xyz_coordinates/complexes/formΓÇô1,1-bis[3,5-bis(trifluoromethyl)phenyl]ethene-2,2-diamine.xyz]

42

H      -0.12189359      -1.46782031      -2.85510773
H       0.12189359       1.46782031      -2.85510773
N       0.09653041       1.24985571      -1.86611182
C       0.00000000      -0.00000000      -1.33620591
H       0.31124805       4.04307837      -1.80769488
N      -0.09653041      -1.24985571      -1.86611182
F       1.55892828       6.11626577       0.43240384
C       0.00000000      -0.00000000       0.07340972
C      -0.09925306      -2.15182374      -0.79004228
C      -0.18354814      -3.53173401      -0.85813431
C      -0.06724960      -4.25065860       0.33882553
C       0.21353189      -3.58383337       1.53667985
C       0.31004384      -2.18741590       1.59723351
C       0.04203686      -1.40691935       0.44679671
H      -0.31124805      -4.04307837      -1.80769488
C      -0.23456892      -5.74695199       0.32223752
H       0.41570206      -4.16352603       2.43044951
C       0.89533853      -1.62229508       2.87273320
C       0.09925306       2.15182374      -0.79004228
C      -0.04203686       1.40691935       0.44679671
C      -0.31004384       2.18741590       1.59723351
C      -0.21353189       3.58383337       1.53667985
C       0.06724960       4.25065860       0.33882553
C       0.18354814       3.53173401      -0.85813431
F      -0.42719291       6.36605081       1.34597754
C      -0.89533853       1.62229508       2.87273320
H      -0.41570206       4.16352603       2.43044951
C       0.23456892       5.74695199       0.32223752
F      -1.37623662       0.35717663       2.70230161
F      -1.96675622       2.38608657       3.28952113
F      -0.02091431       1.61073514       3.92559778
F       0.02091431      -1.61073514       3.92559778
F       1.96675622      -2.38608657       3.28952113
F       1.37623662      -0.35717663       2.70230161
F       0.21949614      -6.30664172      -0.84933706
F      -1.55892828      -6.11626577       0.43240384
F       0.42719291      -6.36605081       1.34597754
F      -0.21949614       6.30664172      -0.84933706
C       0.00000000      -0.00000000      -5.80527187
O       0.00000000      -0.00000000      -4.58769162
H       0.07793207       0.94174402      -6.38644981
H      -0.07793207      -0.94174402      -6.38644981
