# Supplementary material for: Urea hydrogen-bond donor strengths: bigger is not always better
Source: Phys Chem Chem Phys. 2024 Dec 5;27(8):4099–108. doi: 10.1039/d4cp04042b (PMC11632590; doi:10.1039/d4cp04042b)
Supplement: CP-027-D4CP04042B-s002 [file CP-027-D4CP04042B-s002.zip › xyz_coordinates/complexes/formΓÇôthiourea.xyz]

12

N       1.15772326      -0.45957692      -0.16373446
N      -1.12307039      -0.44644661       0.17045731
C       0.02337417       0.27975018       0.01617927
C      -0.01570226      -4.54440136      -0.03253933
S       0.03733297       1.96458766       0.04532135
O      -0.00622696      -3.32843844      -0.03157409
H       2.03428966       0.04094910      -0.18879618
H      -1.99126107       0.06716077       0.21457674
H       1.15630215      -1.47085856      -0.07861506
H      -1.13802496      -1.45443015       0.05371417
H       0.92507071      -5.13397724      -0.01748645
H      -0.96557504      -5.11919043      -0.04854847
