# Supplementary material for: Urea hydrogen-bond donor strengths: bigger is not always better
Source: Phys Chem Chem Phys. 2024 Dec 5;27(8):4099–108. doi: 10.1039/d4cp04042b (PMC11632590; doi:10.1039/d4cp04042b)
Supplement: CP-027-D4CP04042B-s002 [file CP-027-D4CP04042B-s002.zip › xyz_coordinates/complexes/formΓÇô5,6-dihydroindolo-[2,3-b]indole_germanium.xyz]

30

H       0.09370640       3.37276386      -1.27706518
H       0.09370640       3.37276386       1.27706518
N       0.14751043       2.35693753       1.19279888
C       0.22420266       1.74099082       0.00000000
H      -0.15165319       2.95014754       3.83716630
N       0.14751043       2.35693753      -1.19279888
H      -2.18111224       5.94224284       0.94531358
Ge      -0.00572643      -0.26131406       0.00000000
C      -0.42144921       1.53742541      -2.21764861
C      -0.54531121       1.97956022      -3.53780368
C      -1.18517391       1.15197236      -4.46755577
C      -1.65371792      -0.11055015      -4.08101662
C      -1.47120170      -0.55891139      -2.76471060
C      -0.88653539       0.26104059      -1.79164407
H      -0.15165319       2.95014754      -3.83716630
H      -2.18111224       5.94224284      -0.94531358
H      -2.15495162      -0.74737938      -4.80737276
H      -1.80998595      -1.55777721      -2.49282378
C      -0.42144921       1.53742541       2.21764861
C      -0.88653539       0.26104059       1.79164407
C      -1.47120170      -0.55891139       2.76471060
C      -1.65371792      -0.11055015       4.08101662
C      -1.18517391       1.15197236       4.46755577
C      -0.54531121       1.97956022       3.53780368
H      -1.80998595      -1.55777721       2.49282378
C      -1.67881885       5.64914196       0.00000000
H      -2.15495162      -0.74737938       4.80737276
O      -0.62795921       5.03537805       0.00000000
H      -1.30692944       1.48971457      -5.49419228
H      -1.30692944       1.48971457       5.49419228
