# Supplementary material for: Urea hydrogen-bond donor strengths: bigger is not always better
Source: Phys Chem Chem Phys. 2024 Dec 5;27(8):4099–108. doi: 10.1039/d4cp04042b (PMC11632590; doi:10.1039/d4cp04042b)
Supplement: CP-027-D4CP04042B-s002 [file CP-027-D4CP04042B-s002.zip › xyz_coordinates/complexes/formΓÇô1,3-diphenylthiourea.xyz]

32

N       0.14227043       3.03602369      -0.06349009
N       0.23225054       0.77083317      -0.06276762
C       0.18635320       1.90360441       0.73573897
C       0.18692813      -0.60624153       0.24737387
C       0.70448121      -1.48115864      -0.72992234
C       0.66498974      -2.86203967      -0.54246400
C       0.11215257      -3.39828749       0.62648597
C      -0.40641585      -2.53082705       1.59307808
C      -0.37951482      -1.14469714       1.41561533
C       0.18658842       4.41310470       0.24691265
C      -0.33374840       5.28794416      -0.72889427
C      -0.29492150       6.66880764      -0.54092256
C       0.25993534       7.20495967       0.62709668
C       0.78131156       6.33751955       1.59222714
C       0.75517626       4.95147302       1.41413801
H       1.22209644       6.74026321       2.50174522
H       1.14522639      -1.06688752      -1.63577605
S       0.18439365       1.90433157       2.41062578
H      -0.03829490       2.86353674      -1.04997149
H      -0.77927098      -0.48309629       2.17179392
H       0.41369279       0.94313463      -1.04912443
H       1.07368938      -3.51837072      -1.30773950
H       0.08603368      -4.47438719       0.77964223
H      -0.84555288      -2.93358900       2.50338619
H      -0.77619723       4.87367584      -1.63391371
H      -0.70578798       7.32516028      -1.30501680
H       0.28548260       8.28101209       0.78068657
H       1.15722599       4.28988376       2.16912233
H       0.55473489       1.03003938      -4.73463871
H      -0.17624214       2.77465536      -4.73534419
C       0.18897972       1.90247116      -4.15413267
O       0.18842359       1.90273082      -2.93814686
