# Supplementary material for: Urea hydrogen-bond donor strengths: bigger is not always better
Source: Phys Chem Chem Phys. 2024 Dec 5;27(8):4099–108. doi: 10.1039/d4cp04042b (PMC11632590; doi:10.1039/d4cp04042b)
Supplement: CP-027-D4CP04042B-s002 [file CP-027-D4CP04042B-s002.zip › xyz_coordinates/complexes/formΓÇô1,3-bis[3,5-bis(trifluoromethyl)phenyl]urea_C2V.xyz]

44

H       1.02250541       0.00000000       1.38235625
H      -1.02250541       0.00000000       1.38235625
N      -1.15253537       0.00000000       0.37363306
C      -0.00000000       0.00000000      -0.41666650
H      -3.18211674       0.00000000       1.99725311
N       1.15253537       0.00000000       0.37363306
H       2.13140298       0.00000000      -2.17968708
O      -0.00000000       0.00000000      -1.64328007
C       2.48998555       0.00000000      -0.05042175
C       3.47551039       0.00000000       0.95014550
C       4.83008190       0.00000000       0.61014191
C       5.23131753       0.00000000      -0.72532074
C       4.24212985       0.00000000      -1.71742078
C       2.88377876       0.00000000      -1.40405837
H       3.18211674       0.00000000       1.99725311
C       5.84560695       0.00000000       1.72960261
H       6.28284966       0.00000000      -0.98830178
C       4.68906191       0.00000000      -3.16473588
C      -2.48998555       0.00000000      -0.05042175
C      -2.88377876       0.00000000      -1.40405837
C      -4.24212985       0.00000000      -1.71742078
C      -5.23131753       0.00000000      -0.72532074
C      -4.83008190       0.00000000       0.61014191
C      -3.47551039       0.00000000       0.95014550
H      -2.13140298       0.00000000      -2.17968708
C      -4.68906191       0.00000000      -3.16473588
H      -6.28284966       0.00000000      -0.98830178
C      -5.84560695       0.00000000       1.72960261
F      -5.46176589       1.10034866      -3.45023031
F      -5.46176589      -1.10034866      -3.45023031
F      -3.64910062       0.00000000      -4.04483698
F       5.46176589       1.10034866      -3.45023031
F       5.46176589      -1.10034866      -3.45023031
F       3.64910062       0.00000000      -4.04483698
F       5.70135442      -1.09979642       2.54467826
F       5.70135442       1.09979642       2.54467826
F       7.13203689       0.00000000       1.28058648
F      -5.70135442       1.09979642       2.54467826
F      -5.70135442      -1.09979642       2.54467826
F      -7.13203689       0.00000000       1.28058648
C      -0.00000000       0.00000000       4.41131358
O      -0.00000000       0.00000000       3.19337973
H      -0.94577903       0.00000000       4.98979515
H       0.94577903       0.00000000       4.98979515
