# Supplementary material for: Urea hydrogen-bond donor strengths: bigger is not always better
Source: Phys Chem Chem Phys. 2024 Dec 5;27(8):4099–108. doi: 10.1039/d4cp04042b (PMC11632590; doi:10.1039/d4cp04042b)
Supplement: CP-027-D4CP04042B-s002 [file CP-027-D4CP04042B-s002.zip › xyz_coordinates/complexes/formΓÇô1-[3,5-bis(trifluoromethyl)phenyl]selenourea.xyz]

28

N      -1.04517801       0.18928275       0.09720800
N      -3.23210999      -0.44544651       0.06069290
C      -2.35595956       0.59940690       0.07293091
C      -0.08426563      -3.60350248      -0.08353648
Se      -3.00292862       2.32888063       0.08220039
O      -0.98141561      -2.80110738       0.10359799
H      -0.29558153      -4.68467117      -0.20849460
H      -4.21803332      -0.22464657       0.09062619
H      -0.91405439      -0.82198683       0.17397554
H      -2.93512639      -1.41573541       0.09982132
H       0.97878935      -3.28940222      -0.13736659
H      -0.56546172       2.82672110      -0.52719381
C       0.17091670       0.89124303       0.07156997
C       1.31850012       0.14414752       0.39519326
C       2.58231006       0.73008343       0.35752489
C       2.73423576       2.07682007       0.01371060
C       1.58901544       2.81405665      -0.30146357
C       0.31395788       2.24286431      -0.28407002
H       1.21637633      -0.89786293       0.68347281
C       3.78490975      -0.09252003       0.75476082
H       3.71550553       2.53660970      -0.00942070
C       1.74094076       4.25526704      -0.74328500
F       2.80569117       4.86973434      -0.13676669
F       0.63372991       5.00476730      -0.47618773
F       1.96217678       4.33915447      -2.10005321
F       4.93594229       0.34136089       0.16293476
F       3.63497653      -1.42074160       0.41913662
F       4.00006041      -0.06254946       2.11237398
