# Supplementary material for: Urea hydrogen-bond donor strengths: bigger is not always better
Source: Phys Chem Chem Phys. 2024 Dec 5;27(8):4099–108. doi: 10.1039/d4cp04042b (PMC11632590; doi:10.1039/d4cp04042b)
Supplement: CP-027-D4CP04042B-s002 [file CP-027-D4CP04042B-s002.zip › xyz_coordinates/complexes/formΓÇô1-cyclohexyl-3-[3,5-bis(trifluoromethyl)phenyl]selenourea.xyz]

44

H       3.29175741       3.29963813       3.75069754
H       2.75639569       4.24638345       2.36377331
H       4.87897877       2.02415875       2.32035983
H       5.18618253       3.75242347       2.14289403
N       0.84286432       1.06169594       0.48754251
N      -1.18830636       0.06657024       0.25208799
C      -0.50158619       1.25132124       0.44033224
C      -2.55484894      -0.18671871       0.05852298
C      -3.03039805      -1.44059784       0.47227154
C      -4.36073461      -1.80604920       0.24932476
C      -5.24876680      -0.92117861      -0.36313498
C      -4.76782629       0.32977406      -0.77178148
C      -3.43781357       0.70505342      -0.57824837
C      -5.73002318       1.30545379      -1.41451686
F      -3.94806138      -4.16028322       0.29609671
F      -5.09721164       2.23921226      -2.18417040
F      -6.45549835       1.99171990      -0.46966606
F      -6.64314442       0.66983152      -2.21907756
F      -6.05336043      -3.50333227       0.25712972
F      -4.85351521      -3.25700095       2.08629628
H      -2.35861511      -2.12601334       0.98165117
Se      -1.29085902       2.91213143       0.65445529
H       1.19412224       0.10963012       0.40449957
H      -3.07837967       1.66887897      -0.91205388
H      -0.63251162      -0.78619883       0.35377005
C      -4.81444083      -3.16769960       0.71509522
H      -6.28205177      -1.20061250      -0.53209293
C       1.84330603       2.08600432       0.81626987
C       4.23430356       2.83332035       0.41458349
C       3.15901924       1.78001730       0.08033845
C       2.05971025       2.19705379       2.33971516
C       3.12882509       3.25649709       2.66644154
C       4.45259232       2.96307031       1.93465991
H       1.43249649       3.03573160       0.45415377
H       3.91791866       3.80619908       0.01037815
H       5.17498009       2.57406263      -0.08745392
H       3.52060608       0.78356712       0.38305499
H       2.97597098       1.74461508      -1.00110879
H       2.37909171       1.21612154       2.72431457
H       1.10452358       2.44533836       2.81526809
C       0.17604882      -3.47408060      -0.13770162
H       0.90477682      -4.28382713      -0.34607267
H      -0.89831615      -3.71798923      -0.27067968
O       0.54464870      -2.36959198       0.22038185
