# Supplementary material for: Urea hydrogen-bond donor strengths: bigger is not always better
Source: Phys Chem Chem Phys. 2024 Dec 5;27(8):4099–108. doi: 10.1039/d4cp04042b (PMC11632590; doi:10.1039/d4cp04042b)
Supplement: CP-027-D4CP04042B-s002 [file CP-027-D4CP04042B-s002.zip › xyz_coordinates/complexes/formΓÇô1,3-bis[3,5-bis(trifluoromethyl)phenyl]thiourea.xyz]

44

H      -0.16306477      -0.96533739       1.12358460
H       0.16306477       0.96533739       1.12358460
N       0.00299116       1.13279501       0.13155202
C       0.00000000      -0.00000000      -0.67231653
H       0.77834192       2.99363012       1.74610743
N      -0.00299116      -1.13279501       0.13155202
H       0.93947786      -2.35590241      -2.15113500
S       0.00000000      -0.00000000      -2.34127943
C       0.06257729      -2.50157033      -0.18418685
C      -0.38132521      -3.38800348       0.81455216
C      -0.31105357      -4.76633892       0.62065997
C       0.18817512      -5.29506591      -0.57363964
C       0.63461730      -4.40899815      -1.55749232
C       0.58290351      -3.02374531      -1.38012351
H      -0.77834192      -2.99363012       1.74610743
C      -0.83782155      -5.69130886       1.69404052
H       0.24215842      -6.36681571      -0.72554021
C       1.15207985      -4.95856422      -2.87110835
C      -0.06257729       2.50157033      -0.18418685
C      -0.58290351       3.02374531      -1.38012351
C      -0.63461730       4.40899815      -1.55749232
C      -0.18817512       5.29506591      -0.57363964
C       0.31105357       4.76633892       0.62065997
C       0.38132521       3.38800348       0.81455216
H      -0.93947786       2.35590241      -2.15113500
C      -1.15207985       4.95856422      -2.87110835
H      -0.24215842       6.36681571      -0.72554021
C       0.83782155       5.69130886       1.69404052
F      -0.13989444       5.08857489      -3.79136343
F      -1.71280487       6.19976393      -2.72532583
F      -2.09910940       4.15082991      -3.43590863
F       1.71280487      -6.19976393      -2.72532583
F       0.13989444      -5.08857489      -3.79136343
F       2.09910940      -4.15082991      -3.43590863
F      -2.18298622      -5.93091442       1.54142218
F      -0.67843444      -5.16515689       2.95367203
F      -0.21653902      -6.90762137       1.68465936
F       2.18298622       5.93091442       1.54142218
F       0.67843444       5.16515689       2.95367203
F       0.21653902       6.90762137       1.68465936
C      -0.00000000      -0.00000000       4.17466944
O      -0.00000000      -0.00000000       2.95655845
H       0.26148519       0.90916412       4.75262215
H      -0.26148519      -0.90916412       4.75262215
