# Supplementary material for: Urea hydrogen-bond donor strengths: bigger is not always better
Source: Phys Chem Chem Phys. 2024 Dec 5;27(8):4099–108. doi: 10.1039/d4cp04042b (PMC11632590; doi:10.1039/d4cp04042b)
Supplement: CP-027-D4CP04042B-s002 [file CP-027-D4CP04042B-s002.zip › xyz_coordinates/complexes/formΓÇô1,3-bis[3,5-bis(trifluoromethyl)phenyl]urea.xyz]

44

H      -2.84625191      -0.05379943       3.97625614
H      -4.89489854      -0.05499483       3.97625304
N      -5.02343068      -0.06273296       2.96742562
C      -3.87057256      -0.05442479       2.17785454
H      -7.05267928      -0.04798157       4.59002750
N      -2.71771728      -0.04607840       2.96742894
H      -1.73995370       0.00573026       0.41425462
O      -3.87056930      -0.05443441       0.95127873
C      -1.38150003      -0.03437292       2.53976736
C      -0.39397619      -0.04501952       3.54435410
C       0.95625680      -0.02536141       3.20602744
C       1.36018423       0.00015245       1.86574433
C       0.37536466       0.01152327       0.87700857
C      -0.98777107      -0.00692195       1.19131152
H      -0.68846437      -0.06083123       4.59003094
C       2.00164408      -0.08775287       4.29617793
H       2.41128378       0.02073431       1.60348295
C       0.76928335       0.00599216      -0.58605054
C      -6.35964774      -0.07443681       2.53976242
C      -6.75338011      -0.10190237       1.19130841
C      -8.11651799      -0.12031892       0.87700832
C      -9.10133444      -0.10893949       1.86574543
C      -8.69740310      -0.08346515       3.20602888
C      -7.34717021      -0.06377906       3.54435130
H      -6.00119968      -0.11452065       0.41424850
C      -8.51042896      -0.11479193      -0.58605288
H     -10.15243438      -0.12952223       1.60348662
C      -9.74279029      -0.02113231       4.29618262
F      -8.32282152       1.12456933      -1.14965129
F      -9.82535447      -0.44091350      -0.77493812
F      -7.76566750      -0.99720859      -1.32120397
F       2.08414742       0.33236140      -0.77494414
F       0.58192908      -1.23344212      -1.14957589
F       0.02435351       0.88821441      -1.32125995
F       2.42588820      -1.37778117       4.51596089
F       1.53076333       0.37672316       5.49912180
F       3.11469952       0.64432188       3.98992935
F     -10.16708208       1.26887694       4.51598153
F      -9.27189124      -0.48560393       5.49912099
F     -10.85582058      -0.75324299       3.98992614
C      -3.87057802      -0.05438139       7.00502259
O      -3.87057756      -0.05438784       5.78709157
H      -4.81640363      -0.05266208       7.58344124
H      -2.92475280      -0.05609983       7.58344187
