# Supplementary material for: Urea hydrogen-bond donor strengths: bigger is not always better
Source: Phys Chem Chem Phys. 2024 Dec 5;27(8):4099–108. doi: 10.1039/d4cp04042b (PMC11632590; doi:10.1039/d4cp04042b)
Supplement: CP-027-D4CP04042B-s002 [file CP-027-D4CP04042B-s002.zip › xyz_coordinates/complexes/formΓÇô1,3-dicyclohexylthiourea.xyz]

44

H      -0.06778414       1.05314379      -1.01341577
H       0.06591666      -1.05336422      -1.01334941
N       0.17041779      -1.13499789      -0.00483617
C      -0.00104085      -0.00006341       0.74210287
S      -0.00116237      -0.00001850       2.43750596
N      -0.17239021       1.13483175      -0.00491800
H       2.15896043       4.92559541       1.37825902
H       0.70842080       4.50097236       2.28540449
H       0.78770776       5.52904054      -0.60915990
H       0.22023066       6.43482594       0.79511822
C      -0.20968316       2.49517064       0.53660689
C      -1.11869875       4.83912817       0.15987156
C      -1.06241366       3.39470273      -0.37586057
C       1.20629534       3.07881850       0.73129450
C       1.14476172       4.51832618       1.27547706
C       0.29128476       5.42565705       0.36844788
H      -0.68635082       2.41921625       1.52103652
H      -1.65568883       4.84235381       1.12009828
H      -1.69803517       5.46976505      -0.52715699
H      -0.62517125       3.40023460      -1.38813718
H      -2.07247717       2.97437849      -0.46298037
H       1.72772790       3.07090198      -0.23890569
H       1.76357402       2.42614060       1.41215680
C      -1.20842796      -3.07892005       0.73124541
C      -1.14701489      -4.51840235       1.27550880
C       0.20759432      -2.49531037       0.53676466
H      -1.76580692      -2.42619786       1.41198338
H      -1.72969995      -3.07104030      -0.23904142
C      -0.29340519      -5.42579488       0.36866651
H      -2.16123922      -4.92564529       1.37814161
H      -0.71084177      -4.50100777       2.28550809
C       1.06046071      -3.39490573      -0.37551343
H       0.68409894      -2.41931249       1.52126971
C       1.11662578      -4.83930616       0.16029970
H      -0.22244498      -6.43494503       0.79539671
H      -0.78966594      -5.52921398      -0.60901987
H       2.07054740      -2.97460592      -0.46248271
H       0.62338973      -3.40047900      -1.38786387
H       1.69606568      -5.46998875      -0.52659956
H       1.65345322      -4.84249536       1.12061755
C      -0.00026440      -0.00015061      -4.14688062
H       0.01992670       0.94521176      -4.72958873
H      -0.02008999      -0.94549871      -4.72962429
O      -0.00065231      -0.00016547      -2.93153970
