# Supplementary material for: Urea hydrogen-bond donor strengths: bigger is not always better
Source: Phys Chem Chem Phys. 2024 Dec 5;27(8):4099–108. doi: 10.1039/d4cp04042b (PMC11632590; doi:10.1039/d4cp04042b)
Supplement: CP-027-D4CP04042B-s002 [file CP-027-D4CP04042B-s002.zip › xyz_coordinates/complexes/formΓÇô1-[3-(trifluoromethyl)phenyl]thiourea.xyz]

25

N      -0.94336428       0.22638416       0.23484750
N      -3.09811587      -0.39436637       0.65344835
C      -2.21668862       0.65546620       0.54123713
C      -0.28752804      -3.47191346      -0.92779589
S      -2.73407419       2.23132120       0.80591558
O      -1.07738698      -2.72578157      -0.37846951
H      -0.58702577      -4.48849115      -1.25517034
H      -4.07187733      -0.14945056       0.77051820
H      -0.85218776      -0.78454500       0.12589352
H      -2.86807388      -1.32679091       0.32441057
H       0.76222950      -3.17027151      -1.12547924
H      -0.41871699       2.93930701       0.19117969
C       0.26786976       0.90532526       0.01354409
C       1.38686495       0.08341542      -0.22798123
C       2.63652629       0.64008609      -0.49043141
C       2.80716698       2.03139847      -0.50478477
C       1.69824116       2.84174878      -0.25584171
C       0.43502644       2.30163726       0.00109938
H       1.27283707      -0.99598315      -0.20875709
C       3.82194723      -0.26718859      -0.70301464
H       3.78099234       2.46450161      -0.71023623
F       4.52612096      -0.47909102       0.46097359
F       4.71405243       0.23862043      -1.60920109
F       3.45526839      -1.51528693      -1.15969825
H       1.81284530       3.92308213      -0.26504701
