# Supplementary material for: Urea hydrogen-bond donor strengths: bigger is not always better
Source: Phys Chem Chem Phys. 2024 Dec 5;27(8):4099–108. doi: 10.1039/d4cp04042b (PMC11632590; doi:10.1039/d4cp04042b)
Supplement: CP-027-D4CP04042B-s002 [file CP-027-D4CP04042B-s002.zip › xyz_coordinates/complexes/formΓÇô1-cyclohexylthiourea.xyz]

28

H       0.66238050      -0.37001684       1.34224472
H      -1.35148484      -0.74811382       0.51622071
N      -1.20588488      -0.01474794      -0.17137512
C       0.06125029       0.46180403      -0.42409573
S       0.38553010       1.38076091      -1.80468772
N       0.98278057       0.14619259       0.52557667
C       2.47131995       2.01006121       1.24543394
C       3.93128694       2.49912130       1.28266667
C       4.85441343       1.46219604       1.95125242
C       4.73703480       0.08622015       1.26680895
C       3.27617354      -0.40369011       1.21798475
H       5.89657971       1.80654858       1.92754725
H       2.65882063       0.76204974      -0.50103213
H       1.83195579       2.72451457       0.71555084
H       2.08478157       1.91596838       2.27236770
H      -1.85849634       0.05138160      -0.94101765
H       4.57756800       1.36274167       3.01249172
H       3.20523218      -1.35606148       0.67700096
C       2.36251623       0.63765668       0.54766722
H       2.92076799      -0.58608278       2.24596030
H       4.27476746       2.68104385       0.25339470
H       3.99191052       3.46048364       1.80877650
H       5.36158289      -0.65374712       1.78408761
H       5.12189593       0.16082607       0.23894538
H       0.44638395      -2.46780698       4.02356338
O      -0.56240523      -1.73911754       2.41699891
H      -1.24694847      -3.21416023       3.63384333
C      -0.45265356      -2.48394388       3.37135742
