# Supplementary material for: Urea hydrogen-bond donor strengths: bigger is not always better
Source: Phys Chem Chem Phys. 2024 Dec 5;27(8):4099–108. doi: 10.1039/d4cp04042b (PMC11632590; doi:10.1039/d4cp04042b)
Supplement: CP-027-D4CP04042B-s002 [file CP-027-D4CP04042B-s002.zip › xyz_coordinates/complexes/formΓÇô1-[3,5-bis(trifluoromethyl)phenyl]urea.xyz]

28

N      -0.97865241       0.12952767       0.03490702
N      -3.23617740      -0.37668520      -0.08534019
C      -2.27220850       0.61413700      -0.19128587
C      -0.27469045      -3.74323726       0.29661636
O      -2.54539534       1.78922533      -0.42219710
O      -1.11242036      -2.86402552       0.21779704
H      -0.55386721      -4.81478764       0.23205209
H      -4.15800324      -0.11343544      -0.40927532
H      -0.89058879      -0.87234729       0.19918796
H      -2.98840495      -1.35873536      -0.12774571
H       0.80289592      -3.51433710       0.43569218
H      -0.59059356       2.79700717      -0.37811427
C       0.22268913       0.84340967       0.02587821
C       1.40389549       0.11180606       0.26058567
C       2.64349387       0.74631178       0.25910305
C       2.74441115       2.12340134       0.03163558
C       1.56896849       2.84406539      -0.19385940
C       0.31338330       2.22912284      -0.20177312
H       1.34627911      -0.95738709       0.44153816
C       3.88813935      -0.05216293       0.56621352
H       3.70888825       2.61722398       0.03122475
C       1.64715401       4.32617816      -0.49543749
F       2.80836181       4.89081471      -0.03827116
F       0.61261403       5.02486289       0.06219575
F       1.60027104       4.56508995      -1.84988841
F       4.98148076       0.40103074      -0.11749566
F       3.74415446      -1.38478206       0.25651459
F       4.21019671      -0.00007429       1.90308728
