# Supplementary material for: Urea hydrogen-bond donor strengths: bigger is not always better
Source: Phys Chem Chem Phys. 2024 Dec 5;27(8):4099–108. doi: 10.1039/d4cp04042b (PMC11632590; doi:10.1039/d4cp04042b)
Supplement: CP-027-D4CP04042B-s002 [file CP-027-D4CP04042B-s002.zip › xyz_coordinates/complexes/formΓÇô1,3-bis[3,5-bis(trifluoromethyl)phenyl]thiourea_C2V.xyz]

44

H       0.94885540       0.00000000       1.03489333
H      -0.94885540      -0.00000000       1.03489333
N      -1.13152530       0.00000000       0.03289127
C       0.00000000      -0.00000000      -0.77388354
H      -2.91402575      -0.00000000       1.88154573
N       1.13152530      -0.00000000       0.03289127
H       2.45970883      -0.00000000      -2.40053103
S       0.00000000       0.00000000      -2.44417857
C       2.50974212      -0.00000000      -0.24251165
C       3.35077864      -0.00000000       0.88565130
C       4.73814415      -0.00000000       0.74120099
C       5.32332347      -0.00000000      -0.52546146
C       4.48181753      -0.00000000      -1.64404044
C       3.09210197      -0.00000000      -1.52475634
H       2.91402575       0.00000000       1.88154573
C       5.58453298       0.00000000       1.99358750
H       6.40139658      -0.00000000      -0.63873523
C       5.12358586       0.00000000      -3.01674841
C      -2.50974212       0.00000000      -0.24251165
C      -3.09210197       0.00000000      -1.52475634
C      -4.48181753       0.00000000      -1.64404044
C      -5.32332347       0.00000000      -0.52546146
C      -4.73814415       0.00000000       0.74120099
C      -3.35077864       0.00000000       0.88565130
H      -2.45970883       0.00000000      -2.40053103
C      -5.12358586      -0.00000000      -3.01674841
H      -6.40139658       0.00000000      -0.63873523
C      -5.58453298      -0.00000000       1.99358750
F      -5.92789139       1.10034949      -3.19294218
F      -5.92789139      -1.10034949      -3.19294218
F      -4.21392470      -0.00000000      -4.03060124
F       5.92789139       1.10034949      -3.19294218
F       5.92789139      -1.10034949      -3.19294218
F       4.21392470       0.00000000      -4.03060124
F       5.32551027      -1.09969657       2.78019390
F       5.32551027       1.09969657       2.78019390
F       6.92112199       0.00000000       1.73156037
F      -5.32551027       1.09969657       2.78019390
F      -5.32551027      -1.09969657       2.78019390
F      -6.92112199      -0.00000000       1.73156037
C       0.00000000       0.00000000       4.09391448
O       0.00000000      -0.00000000       2.87558889
H      -0.94586984       0.00000000       4.67183125
H       0.94586984      -0.00000000       4.67183125
