# Supplementary material for: Urea hydrogen-bond donor strengths: bigger is not always better
Source: Phys Chem Chem Phys. 2024 Dec 5;27(8):4099–108. doi: 10.1039/d4cp04042b (PMC11632590; doi:10.1039/d4cp04042b)
Supplement: CP-027-D4CP04042B-s002 [file CP-027-D4CP04042B-s002.zip › xyz_coordinates/complexes/formΓÇô1,1-bis[3,5-bis(trifluoromethyl)phenyl]germene-2,2-diamine.xyz]

42

H       1.07411226      -2.04432264       0.49891437
H      -0.10942921      -2.62123089      -1.74218031
N      -0.17055612      -1.60722015      -1.84889115
C       0.35866084      -0.75025500      -0.96362063
H      -1.51943876      -2.76434198      -3.90052355
N       0.91689112      -1.07712809       0.21068793
F      -2.81201790      -2.81436637      -6.07686511
Ge       0.00720287       1.20925361      -1.27783782
C       0.82431508      -0.04019943       1.18643066
C       1.39448998      -0.18340617       2.44972790
C       1.19742871       0.83076521       3.39286569
C       0.46164998       1.97333658       3.06260919
C      -0.05813546       2.11677130       1.76943658
C       0.08318088       1.11332233       0.79772100
H       1.97953290      -1.06402438       2.70224926
C       1.73167366       0.65183712       4.79249731
H       0.29763496       2.74594869       3.80471669
C      -0.86945126       3.35809520       1.44403734
C      -1.19209373      -1.02481717      -2.65648409
C      -1.54022184       0.31934921      -2.33602354
C      -2.56662658       0.89525917      -3.09709887
C      -3.25294840       0.17261339      -4.08299737
C      -2.87390015      -1.14261477      -4.36694299
C      -1.82581889      -1.74865462      -3.66355729
F      -4.25214576      -1.16347017      -6.32507539
C      -2.93648805       2.34895871      -2.87453804
H      -4.07462298       0.62995793      -4.62238588
C      -3.63042267      -1.94679592      -5.39528857
F      -2.85015449       2.71508031      -1.56254641
F      -4.21110800       2.63421085      -3.28983472
F      -2.09920588       3.18642524      -3.57628281
F      -2.20292520       3.06392448       1.31283543
F      -0.77087806       4.31868022       2.41573991
F      -0.47514635       3.94330388       0.27041708
F       2.91312073      -0.04825339       4.81007091
F       0.85315764      -0.05726379       5.58473006
F       1.95698223       1.84043001       5.42649056
F      -4.61107298      -2.72212685      -4.81272856
C       0.54525230      -5.20697998       0.07232481
O       0.60765900      -4.03553187      -0.25543458
H       0.08411272      -5.96977647      -0.58736075
H       0.94715965      -5.55927811       1.04393901
