# Supplementary material for: Urea hydrogen-bond donor strengths: bigger is not always better
Source: Phys Chem Chem Phys. 2024 Dec 5;27(8):4099–108. doi: 10.1039/d4cp04042b (PMC11632590; doi:10.1039/d4cp04042b)
Supplement: CP-027-D4CP04042B-s002 [file CP-027-D4CP04042B-s002.zip › xyz_coordinates/complexes/formΓÇô1,3-dicyclohexylurea.xyz]

44

H      -0.05777810       1.09467044      -1.13238953
H       0.05777810      -1.09467044      -1.13238953
N       0.26463644      -1.13583656      -0.13835780
C      -0.00000000       0.00000000       0.61597988
O      -0.00000000       0.00000000       1.85359185
N      -0.26463644       1.13583656      -0.13835780
H       2.17816014       4.80703455       1.40201692
H       0.74561562       4.35425424       2.32397147
H       0.76309224       5.54873471      -0.50629247
H       0.25222783       6.37944570       0.96460919
C      -0.25665674       2.46337665       0.48155254
C      -1.13301874       4.84558631       0.27584117
C      -1.11690114       3.43516896      -0.34590272
C       1.17339261       3.01680103       0.67476917
C       1.15431624       4.42282332       1.30447932
C       0.29235914       5.39617597       0.47753237
H      -0.70958609       2.33719862       1.47217926
H      -1.64241824       4.80069532       1.25026630
H      -1.72011160       5.52610073      -0.35487060
H      -0.70674404       3.49428040      -1.36763972
H      -2.13552232       3.03639839      -0.43198616
H       1.66841728       3.05966900      -0.30855927
H       1.74277541       2.31789502       1.29800555
C      -1.17339261      -3.01680103       0.67476917
C      -1.15431624      -4.42282332       1.30447932
C       0.25665674      -2.46337665       0.48155254
H      -1.74277541      -2.31789502       1.29800555
H      -1.66841728      -3.05966900      -0.30855927
C      -0.29235914      -5.39617597       0.47753237
H      -2.17816014      -4.80703455       1.40201692
H      -0.74561562      -4.35425424       2.32397147
C       1.11690114      -3.43516896      -0.34590272
H       0.70958609      -2.33719862       1.47217926
C       1.13301874      -4.84558631       0.27584117
H      -0.25222783      -6.37944570       0.96460919
H      -0.76309224      -5.54873471      -0.50629247
H       2.13552232      -3.03639839      -0.43198616
H       0.70674404      -3.49428040      -1.36763972
H       1.72011160      -5.52610073      -0.35487060
H       1.64241824      -4.80069532       1.25026630
C       0.00000000       0.00000000      -4.29855089
H       0.08706112       0.94147473      -4.88262234
H      -0.08706112      -0.94147473      -4.88262234
O       0.00000000       0.00000000      -3.08422616
