# Supplementary material for: Urea hydrogen-bond donor strengths: bigger is not always better
Source: Phys Chem Chem Phys. 2024 Dec 5;27(8):4099–108. doi: 10.1039/d4cp04042b (PMC11632590; doi:10.1039/d4cp04042b)
Supplement: CP-027-D4CP04042B-s002 [file CP-027-D4CP04042B-s002.zip › xyz_coordinates/complexes/formΓÇô1,3-dicyclohexylselenourea.xyz]

44

H      -0.06871339       1.05614501      -1.01483806
H       0.06783163      -1.05639429      -1.01475180
N       0.14430769      -1.13696759      -0.00258851
C      -0.00124661      -0.00010623       0.73086577
Se      -0.00212658      -0.00009106       2.59901886
N      -0.14610158       1.13673998      -0.00274550
H       2.16159996       4.94364855       1.36689495
H       0.71781840       4.50794741       2.27967258
H       0.77837082       5.53759018      -0.61518379
H       0.20954225       6.43886423       0.79140085
C      -0.19269883       2.49920808       0.53636993
C      -1.12014285       4.83389819       0.16105142
C      -1.05573861       3.38968938      -0.37465012
C       1.22014399       3.09039173       0.72386875
C       1.14995674       4.52928720       1.26811860
C       0.28646213       5.43035176       0.36429132
H      -0.66431734       2.41992138       1.52323191
H      -1.65355282       4.83308634       1.12316681
H      -1.70654167       5.46000084      -0.52403367
H      -0.62287351       3.39764424      -1.38882396
H      -2.06330937       2.96224790      -0.45644070
H       1.73853952       3.08528039      -0.24794070
H       1.78251827       2.44135962       1.40415929
C      -1.22284546      -3.09042883       0.72282141
C      -1.15334350      -4.52932108       1.26716404
C       0.19024504      -2.49943245       0.53659765
H      -1.78575410      -2.44130811       1.40258484
H      -1.74035214      -3.08527067      -0.24946149
C      -0.28915025      -5.43051324       0.36413449
H      -2.16513107      -4.94354601       1.36503196
H      -0.72211863      -4.50801808       2.27910861
C       1.05399776      -3.39004250      -0.37361788
H       0.66097471      -2.42018770       1.52388756
C       1.11771917      -4.83425089       0.16216842
H      -0.21275481      -6.43903184       0.79132394
H      -0.78018243      -5.53769486      -0.61578676
H       2.06170052      -2.96273738      -0.45449556
H       0.62205916      -3.39795891      -1.38818703
H       1.70466104      -5.46044374      -0.52236875
H       1.65024873      -4.83349310       1.12477169
C       0.00106207       0.00007079      -4.12892038
H       0.01802878       0.94550710      -4.71102382
H      -0.01530723      -0.94521687      -4.71128183
O       0.00043713      -0.00008462      -2.91269435
