# Supplementary material for: Urea hydrogen-bond donor strengths: bigger is not always better
Source: Phys Chem Chem Phys. 2024 Dec 5;27(8):4099–108. doi: 10.1039/d4cp04042b (PMC11632590; doi:10.1039/d4cp04042b)
Supplement: CP-027-D4CP04042B-s002 [file CP-027-D4CP04042B-s002.zip › xyz_coordinates/complexes/formΓÇô1-cyclohexylselenourea.xyz]

28

N       3.22209046      -0.27532978      -5.83276676
N       1.03309910       0.08212880      -6.44011295
C       2.15895956       0.56025573      -5.83348804
C       2.33284166      -3.79616462      -7.87356063
H       5.80028545      -0.62000488      -1.97292194
O       2.14590732      -2.67837613      -7.43135050
H       1.59963130      -4.28420256      -8.54922572
Se       2.15363898       2.25604572      -5.06643743
H       5.99486244       0.84143556      -2.93905977
H       6.87287102      -1.98881203      -3.75350775
H       3.24456583      -4.37763227      -7.62126580
H       0.26663379       0.73102458      -6.55314062
H       3.09765652      -1.19945014      -6.24382862
H       1.04827394      -0.77097922      -6.99149135
H       7.94588940      -0.66202735      -3.30400443
C       4.49826906      -0.01859275      -5.15730982
C       7.00261408      -0.42677200      -5.25210862
C       5.64709673      -0.67270682      -5.94414319
C       4.47304061      -0.50021654      -3.69210011
C       5.82654716      -0.24379492      -3.00362493
C       6.98586024      -0.89374950      -3.78338488
H       4.62643489       1.07087410      -5.15861277
H       7.22905875       0.64914431      -5.28591126
H       7.80195347      -0.93483644      -5.80700485
H       5.46635308      -1.75845185      -6.01256657
H       5.65934605      -0.28100786      -6.96929198
H       4.24602308      -1.57782222      -3.67607883
H       3.66239693       0.01773289      -3.16773697
