# Supplementary material for: Urea hydrogen-bond donor strengths: bigger is not always better
Source: Phys Chem Chem Phys. 2024 Dec 5;27(8):4099–108. doi: 10.1039/d4cp04042b (PMC11632590; doi:10.1039/d4cp04042b)
Supplement: CP-027-D4CP04042B-s002 [file CP-027-D4CP04042B-s002.zip › xyz_coordinates/complexes/formΓÇô1,3-bis[3,5-bis(trifluoromethyl)phenyl]selenourea_C2V.xyz]

44

H       0.94017144       0.00000000       0.98536820
H      -0.94017144      -0.00000000       0.98536820
N      -1.12800126      -0.00000000      -0.01663463
C       0.00000000       0.00000000      -0.81756555
H      -2.87211020      -0.00000000       1.86314494
N       1.12800126       0.00000000      -0.01663463
H       2.50431446      -0.00000000      -2.42670295
Se       0.00000000       0.00000000      -2.65652610
C       2.51204769      -0.00000000      -0.26896379
C       3.32939730       0.00000000       0.87648209
C       4.71933356       0.00000000       0.76093451
C       5.33038637      -0.00000000      -0.49366808
C       4.51206833      -0.00000000      -1.62913286
C       3.12022807      -0.00000000      -1.53821977
H       2.87211020       0.00000000       1.86314494
C       5.53937670       0.00000000       2.03064432
H       6.41061704      -0.00000000      -0.58469889
C       5.18073150      -0.00000000      -2.98902736
C      -2.51204769       0.00000000      -0.26896379
C      -3.12022807       0.00000000      -1.53821977
C      -4.51206833       0.00000000      -1.62913286
C      -5.33038637       0.00000000      -0.49366808
C      -4.71933356      -0.00000000       0.76093451
C      -3.32939730      -0.00000000       0.87648209
H      -2.50431446       0.00000000      -2.42670295
C      -5.18073150       0.00000000      -2.98902736
H      -6.41061704       0.00000000      -0.58469889
C      -5.53937670      -0.00000000       2.03064432
F      -5.98839991       1.10035337      -3.14918275
F      -5.98839991      -1.10035337      -3.14918275
F      -4.29095385       0.00000000      -4.02002597
F       5.98839991       1.10035337      -3.14918275
F       5.98839991      -1.10035337      -3.14918275
F       4.29095385      -0.00000000      -4.02002597
F       5.26382827      -1.09967487       2.81176008
F       5.26382827       1.09967487       2.81176008
F       6.88101296       0.00000000       1.79658223
F      -5.26382827       1.09967487       2.81176008
F      -5.26382827      -1.09967487       2.81176008
F      -6.88101296      -0.00000000       1.79658223
C       0.00000000       0.00000000       4.04865235
O       0.00000000       0.00000000       2.83014374
H      -0.94587956       0.00000000       4.62641112
H       0.94587956      -0.00000000       4.62641112
