# Supplementary material for: Urea hydrogen-bond donor strengths: bigger is not always better
Source: Phys Chem Chem Phys. 2024 Dec 5;27(8):4099–108. doi: 10.1039/d4cp04042b (PMC11632590; doi:10.1039/d4cp04042b)
Supplement: CP-027-D4CP04042B-s002 [file CP-027-D4CP04042B-s002.zip › xyz_coordinates/complexes/formΓÇô1-[3-(trifluoromethyl)phenyl]urea.xyz]

25

N      -0.98280576       0.23205759       0.24931064
N      -3.16734823      -0.39925818       0.69137348
C      -2.27820743       0.65981892       0.54267842
C      -0.14688563      -3.43446941      -0.80369116
O      -2.61342545       1.83236312       0.69774919
O      -1.02229814      -2.72485604      -0.34455027
H      -0.35257442      -4.48096718      -1.10964444
H      -4.14289122      -0.12985193       0.70937194
H      -0.85380684      -0.77184080       0.13236095
H      -2.95080804      -1.31464032       0.31246616
H       0.89330988      -3.06975842      -0.93804959
H       1.34954795      -0.76557048      -0.30211745
C       0.16636071       1.00959605       0.05117765
C       0.19433450       2.41602607       0.12766566
C       1.39427610       3.09406690      -0.09869383
C       2.57624379       2.41355612      -0.40075247
C       2.54369738       1.01468444      -0.47411474
C       1.35688219       0.31889942      -0.24660737
H      -0.71850341       2.94945252       0.35890373
H       1.40281335       4.17995904      -0.03978432
H       3.50088452       2.95272662      -0.58015376
C       3.81239372       0.24548160      -0.74206202
F       4.65400734       0.90068494      -1.60014128
F       3.57210564      -0.99545422      -1.29045488
F       4.53210994       0.01887136       0.41110628
