# Supplementary material for: Urea hydrogen-bond donor strengths: bigger is not always better
Source: Phys Chem Chem Phys. 2024 Dec 5;27(8):4099–108. doi: 10.1039/d4cp04042b (PMC11632590; doi:10.1039/d4cp04042b)
Supplement: CP-027-D4CP04042B-s002 [file CP-027-D4CP04042B-s002.zip › xyz_coordinates/complexes/formΓÇô1-phenyl-3-[3,5-bis(trifluoromethyl)phenyl]thiourea.xyz]

38

N      -0.67144979      -0.99490727      -0.00473801
N      -0.54099844       1.26529960      -0.00882838
C       0.17560588       0.09945260      -0.18328667
C      -0.22228520       2.63475286      -0.16845300
C      -1.31217396       3.52559061      -0.06969786
C      -1.12048928       4.89941586      -0.19308455
C       0.16213566       5.41380385      -0.41977010
C       1.24099476       4.53112946      -0.51540855
C       1.06616261       3.14915690      -0.39030487
C      -0.39744977      -2.36879030       0.02901370
C      -1.45489180      -3.22941793      -0.31198844
C      -1.30323885      -4.61429075      -0.22474111
C      -0.08868666      -5.17442863       0.17550123
C       0.96303908      -4.31234070       0.50958415
C       0.82580235      -2.92482899       0.44792565
C       2.29490251      -4.90671745       0.91654853
H      -2.31307849       3.13039116       0.10105004
S       1.79403818      -0.02493122      -0.58456388
H      -1.67124462      -0.78637540       0.00614862
H       1.90759749       2.47452638      -0.46428472
H      -1.51939541       1.13251251       0.23648211
H      -1.97485449       5.56783300      -0.11479865
H       0.31516631       6.48553835      -0.51886253
H       2.24357036       4.91629565      -0.68813415
H      -2.39721429      -2.80977496      -0.65294184
C      -2.46633984      -5.49318833      -0.61792020
H       0.03248537      -6.24934498       0.23995459
H       1.64592567      -2.27698072       0.72303778
H      -5.42372145      -0.44753601       1.01801323
H      -4.39013616      -1.98472216       0.63657990
C      -4.45737773      -0.87819307       0.68618182
O      -3.51560712      -0.16402800       0.39132770
F       3.06765055      -5.20365937      -0.18081394
F       2.14266490      -6.07742058       1.61495730
F       3.02882518      -4.06248915       1.70100586
F      -2.61233573      -5.57213100      -1.98230028
F      -3.66241981      -5.00129600      -0.13462575
F      -2.34537460      -6.77037789      -0.15589374
