# Supplementary material for: Urea hydrogen-bond donor strengths: bigger is not always better
Source: Phys Chem Chem Phys. 2024 Dec 5;27(8):4099–108. doi: 10.1039/d4cp04042b (PMC11632590; doi:10.1039/d4cp04042b)
Supplement: CP-027-D4CP04042B-s002 [file CP-027-D4CP04042B-s002.zip › xyz_coordinates/complexes/formΓÇô1-phenylurea_globalminimum.xyz]

22

N      -0.98946711       0.03556856       0.53508894
N      -3.27370354      -0.34877490       0.54483561
C      -2.24647496       0.52538037       0.18738715
C      -0.61353805      -2.99992311      -0.68792553
O      -2.45939827       1.61769026      -0.33493422
O      -1.24287763      -2.98369736       0.35447337
H      -0.41516285      -3.95017121      -1.22698175
H      -4.17300308      -0.10887960       0.14525651
H      -0.97752976      -0.89009652       0.95531548
H      -3.07646865      -1.33987396       0.64133325
H      -0.21133362      -2.06998567      -1.14126449
H      -0.39271575       2.40341245      -0.68066399
C       0.27698701       0.59542113       0.28122147
C       1.40171428      -0.14573803       0.70022815
C       2.69194562       0.33192331       0.47009510
C       2.88654271       1.55623655      -0.17957914
C       1.76983197       2.29280237      -0.58909832
C       0.46986627       1.83007269      -0.36678997
H       1.25690876      -1.09185550       1.22015732
H       3.54576158      -0.25332777       0.80489171
H       3.89125614       1.93123779      -0.35786650
H       1.90626480       3.24886045      -1.09041854
