# Supplementary material for: Urea hydrogen-bond donor strengths: bigger is not always better
Source: Phys Chem Chem Phys. 2024 Dec 5;27(8):4099–108. doi: 10.1039/d4cp04042b (PMC11632590; doi:10.1039/d4cp04042b)
Supplement: CP-027-D4CP04042B-s002 [file CP-027-D4CP04042B-s002.zip › xyz_coordinates/complexes/formΓÇôurea.xyz]

12

N       1.15351322      -0.46839336      -0.26503547
N      -1.11817925      -0.45487371       0.28420239
C       0.02345509       0.29150225       0.01513160
C      -0.01607548      -4.58541910      -0.03744995
O       0.03297064       1.52266954       0.02409967
O      -0.00672882      -3.37089887      -0.01746189
H       2.02675962       0.04007522      -0.20852825
H      -1.98347145       0.06780697       0.23573500
H       1.17200607      -1.45268468      -0.01961169
H      -1.15188645      -1.43512230       0.02463312
H       0.91469765      -5.17859775       0.09080988
H      -0.95583087      -5.15967113      -0.18493820
