# Supplementary material for: Urea hydrogen-bond donor strengths: bigger is not always better
Source: Phys Chem Chem Phys. 2024 Dec 5;27(8):4099–108. doi: 10.1039/d4cp04042b (PMC11632590; doi:10.1039/d4cp04042b)
Supplement: CP-027-D4CP04042B-s002 [file CP-027-D4CP04042B-s002.zip › xyz_coordinates/complexes/formΓÇô1-cyclohexyl-3-[3,5-bis(trifluoromethyl)phenyl]urea.xyz]

44

H       2.92222317       3.83977740       3.42019201
H       2.55835802       4.43777676       1.80291041
H       4.68840259       2.34001763       2.51196857
H       4.99945632       3.99753681       1.99342275
N       0.92408765       0.83850798       0.46190374
N      -1.16655339      -0.13157741       0.25292494
C      -0.42365677       1.06187699       0.27866575
C      -2.53683564      -0.28972768       0.04686322
C      -3.04298149      -1.60549290       0.07222635
C      -4.39788373      -1.85056797      -0.13615533
C      -5.29101765      -0.79844890      -0.36738419
C      -4.78520311       0.50426262      -0.38396781
C      -3.42884497       0.77561010      -0.18357420
C      -5.71403237       1.66165997      -0.68443296
F      -3.95483988      -4.19567953      -0.37560837
F      -5.65223822       2.02411934      -2.01094781
F      -5.40494136       2.77890355       0.04133737
F      -7.02479221       1.36103507      -0.42234201
F      -5.98099700      -3.48619595      -0.87731288
F      -5.33595247      -3.57938686       1.22369838
H      -2.36787943      -2.43608432       0.25499142
O      -0.91667524       2.18110300       0.13266430
H       1.24084568      -0.09519432       0.70335604
H      -3.04826669       1.78825332      -0.20023785
H      -0.64170995      -0.99617784       0.37766491
C      -4.91609153      -3.26611125      -0.04942978
H      -6.34528075      -0.98910248      -0.52862055
C       1.86180903       1.94738569       0.67698063
C       4.28058430       2.68644275       0.41062894
C       3.26630516       1.54614407       0.19308344
C       1.88811924       2.40730681       2.15112383
C       2.89729032       3.55236574       2.36139020
C       4.30539941       3.15501134       1.87854864
H       1.49283216       2.77799057       0.06380840
H       4.00833565       3.53497012      -0.23469907
H       5.27987237       2.35968203       0.09576479
H       3.59648433       0.65563604       0.75255543
H       3.22176960       1.26347416      -0.86619573
H       2.16696392       1.54838105       2.78135404
H       0.87933376       2.71735113       2.44667477
C       0.52140284      -3.67174702       0.42798003
H       1.35024815      -4.39851516       0.55240838
H      -0.46070657      -4.08282607       0.11208256
O       0.68550212      -2.48286740       0.62876908
