# Supplementary material for: Urea hydrogen-bond donor strengths: bigger is not always better
Source: Phys Chem Chem Phys. 2024 Dec 5;27(8):4099–108. doi: 10.1039/d4cp04042b (PMC11632590; doi:10.1039/d4cp04042b)
Supplement: CP-027-D4CP04042B-s002 [file CP-027-D4CP04042B-s002.zip › xyz_coordinates/complexes/formΓÇô1,3-diphenylselenourea.xyz]

32

N      -0.06014730       1.13085606       0.04731188
N       0.06014730      -1.13085606       0.04731188
C       0.00000000      -0.00000000       0.83291408
C       0.00269119      -2.50491123       0.38443809
C       0.71668479      -3.39204335      -0.44167640
C       0.66856104      -4.76801340      -0.21178301
C      -0.08819818      -5.27680461       0.84946115
C      -0.80441031      -4.39320103       1.66475071
C      -0.77131940      -3.01508027       1.43880763
C      -0.00269119       2.50491123       0.38443809
C      -0.71668479       3.39204335      -0.44167640
C      -0.66856104       4.76801340      -0.21178301
C       0.08819818       5.27680461       0.84946115
C       0.80441031       4.39320103       1.66475071
C       0.77131940       3.01508027       1.43880763
H       1.40434869       4.77790751       2.48667062
H       1.31935120      -2.99427400      -1.25681160
Se       0.00000000      -0.00000000       2.67688616
H      -0.27237192       0.96938591      -0.93580373
H      -1.32726699      -2.33689784       2.07298175
H       0.27237192      -0.96938591      -0.93580373
H       1.23123964      -5.43966249      -0.85639729
H      -0.12052806      -6.34734334       1.03715830
H      -1.40434869      -4.77790751       2.48667062
H      -1.31935120       2.99427400      -1.25681160
H      -1.23123964       5.43966249      -0.85639729
H       0.12052806       6.34734334       1.03715830
H       1.32726699       2.33689784       2.07298175
H       0.42550597      -0.84466544      -4.61145154
H      -0.42550597       0.84466544      -4.61145154
C       0.00000000      -0.00000000      -4.03077073
O       0.00000000      -0.00000000      -2.81434258
