# Supplementary material for: Urea hydrogen-bond donor strengths: bigger is not always better
Source: Phys Chem Chem Phys. 2024 Dec 5;27(8):4099–108. doi: 10.1039/d4cp04042b (PMC11632590; doi:10.1039/d4cp04042b)
Supplement: CP-027-D4CP04042B-s002 [file CP-027-D4CP04042B-s002.zip › xyz_coordinates/complexes/formΓÇô1-cyclohexylurea.xyz]

28

N       3.27482333      -0.24713294      -5.96070818
N       1.00213148       0.08412114      -6.38481949
C       2.18080458       0.58327307      -5.81938038
C       2.27266307      -3.87998088      -7.73137135
H       5.71934466      -0.75223811      -2.01719951
O       2.13733361      -2.69017478      -7.52843861
H       1.58186334      -4.44021423      -8.39727135
O       2.21611645       1.66759189      -5.23007485
H       5.92020322       0.76336012      -2.89424330
H       6.88464303      -1.99997021      -3.82802307
H       3.09314885      -4.46401142      -7.26113074
H       0.29535906       0.79496973      -6.53282633
H       3.11756372      -1.18297723      -6.32478091
H       1.06982199      -0.62769185      -7.10549715
H       7.91247784      -0.68022269      -3.26596604
C       4.51378207      -0.00508877      -5.21880574
C       7.03569934      -0.35560261      -5.23339538
C       5.71216977      -0.58953550      -5.98802083
C       4.45374552      -0.56272365      -3.77886552
C       5.77496628      -0.31961921      -3.02462236
C       6.97589814      -0.90299062      -3.79387071
H       4.62252362       1.08449405      -5.15784701
H       7.24093968       0.72491915      -5.19925534
H       7.86658399      -0.81624176      -5.78371423
H       5.55745346      -1.67323427      -6.12059326
H       5.75293889      -0.14639874      -6.99098823
H       4.25148377      -1.64449965      -3.82988197
H       3.61235038      -0.09724504      -3.25312635
