# Supplementary material for: Urea hydrogen-bond donor strengths: bigger is not always better
Source: Phys Chem Chem Phys. 2024 Dec 5;27(8):4099–108. doi: 10.1039/d4cp04042b (PMC11632590; doi:10.1039/d4cp04042b)
Supplement: CP-027-D4CP04042B-s002 [file CP-027-D4CP04042B-s002.zip › xyz_coordinates/complexes/formΓÇô1-[3-(trifluoromethyl)phenyl]selenourea.xyz]

25

N      -0.96629331       0.24241420       0.12693599
N      -3.16341246      -0.34225368       0.24253217
C      -2.26258617       0.68181690       0.18568985
C      -0.15937843      -3.56675657      -0.34429664
Se      -2.88606305       2.42358160       0.21443550
O      -1.01944704      -2.76566427      -0.02526532
H      -0.40243813      -4.63517535      -0.51538437
H      -4.14252402      -0.09647515       0.28831598
H      -0.86381839      -0.77437594       0.15223083
H      -2.89154790      -1.31993477       0.21039599
H       0.90032233      -3.26514013      -0.47771729
H      -0.41467618       2.92467315      -0.23338166
C       0.27435575       0.90159405       0.03188616
C       1.40804804       0.07105334       0.12486537
C       2.69062586       0.60311380       0.01038389
C       2.87502988       1.97911237      -0.18377260
C       1.74827075       2.79879198      -0.26742382
C       0.45416624       2.28113793      -0.16556901
H       1.28071344      -0.99447190       0.28935944
C       3.88524402      -0.30549746       0.15462194
H       3.87454643       2.39290679      -0.27291302
F       4.36256693      -0.33136584       1.44561247
F       4.93294767       0.07562765      -0.63886424
F       3.59423511      -1.61321630      -0.17107076
H       1.87387712       3.86781411      -0.42194160
