# Supplementary material for: Urea hydrogen-bond donor strengths: bigger is not always better
Source: Phys Chem Chem Phys. 2024 Dec 5;27(8):4099–108. doi: 10.1039/d4cp04042b (PMC11632590; doi:10.1039/d4cp04042b)
Supplement: CP-027-D4CP04042B-s002 [file CP-027-D4CP04042B-s002.zip › xyz_coordinates/complexes/formΓÇô1-phenyl-3-[3,5-bis(trifluoromethyl)phenyl]urea.xyz]

38

N      -0.89608056      -1.06096431      -0.07995655
N      -0.82598198       1.24078745      -0.00072550
C      -0.09439564       0.06876543       0.15004694
C      -0.38579265       2.57548452       0.14395318
C      -1.34395274       3.58589320      -0.07092339
C      -0.99467677       4.92992563       0.05121398
C       0.31487625       5.29089737       0.38947577
C       1.26389697       4.28641303       0.60216558
C       0.93101177       2.93364086       0.48401443
C      -0.52375364      -2.40670750      -0.02020827
C      -1.52461546      -3.35801580      -0.30601084
C      -1.24234903      -4.72013574      -0.25917848
C       0.04062196      -5.17707877       0.06573233
C       1.02720469      -4.22998666       0.34726731
C       0.76813294      -2.85612516       0.30855731
C       2.43721442      -4.68117704       0.66716217
H      -2.36433475       3.31026394      -0.33479799
O       1.09629656       0.01419509       0.44460257
H      -1.87258581      -0.89363702      -0.31593755
H       1.66933062       2.16071803       0.64951095
H      -1.80637828       1.14416078      -0.24612587
H      -1.74834887       5.69564132      -0.11871722
H       0.58926637       6.33845119       0.48507251
H       2.28537047       4.55253646       0.86549409
H      -2.52676769      -3.02381998      -0.55831124
C      -2.31801051      -5.71844977      -0.61721846
H       0.25882051      -6.23752418       0.10710091
H       1.54094990      -2.13329865       0.53290258
H      -5.65712158       0.13424392      -1.03173214
H      -4.95559023      -1.61677169      -0.89955645
C      -4.77694011      -0.52166949      -0.87433897
O      -3.66779126      -0.05838052      -0.68275845
F       3.27613645      -4.50547009      -0.40820371
F       2.49973431      -6.00671044       1.00299132
F       2.98102450      -3.97639908       1.70710787
F      -2.23643812      -6.10277706      -1.93597416
F      -3.58366783      -5.21121342      -0.44063398
F      -2.23738788      -6.86131905       0.12873879
