# Supplementary material for: Urea hydrogen-bond donor strengths: bigger is not always better
Source: Phys Chem Chem Phys. 2024 Dec 5;27(8):4099–108. doi: 10.1039/d4cp04042b (PMC11632590; doi:10.1039/d4cp04042b)
Supplement: CP-027-D4CP04042B-s002 [file CP-027-D4CP04042B-s002.zip › xyz_coordinates/complexes/formΓÇô1-phenyl-3-[3,5-bis(trifluoromethyl)phenyl]selenourea.xyz]

38

N      -0.76886128      -0.94643751      -0.14061027
N      -0.69168936       1.30991148       0.00176507
C       0.05626828       0.15695166      -0.01927190
C      -0.29761843       2.67429841       0.00095473
C      -1.11796913       3.57513038       0.70123448
C      -0.82378348       4.93959989       0.70420494
C       0.29483578       5.41781056       0.01329610
C       1.10359725       4.51890224      -0.69061457
C       0.81386905       3.15250659      -0.70872878
C      -0.48080889      -2.31880542      -0.06011086
C      -1.29944069      -3.18189967      -0.80287455
C      -1.13455977      -4.56738224      -0.71558315
C      -0.13479859      -5.11511619       0.08829123
C       0.68080294      -4.24632138       0.82596404
C       0.51770275      -2.86192132       0.76893528
C       1.78137627      -4.83350025       1.68344453
H      -1.98038042       3.20050819       1.25058684
Se       1.89156923       0.07534210       0.08234873
H      -1.73591464      -0.75587452      -0.41526270
H       1.44135643       2.46217011      -1.25732615
H      -1.69042228       1.18159577       0.15197212
H      -1.46459445       5.62516925       1.25371771
H       0.53116271       6.47901780       0.02071350
H       1.96908553       4.88177911      -1.24034045
H      -2.05883565      -2.76616514      -1.45934025
C      -2.04597622      -5.44808230      -1.53502324
H      -0.00172857      -6.18874042       0.15281683
H       1.14385112      -2.20653056       1.35808872
H      -5.61598907      -0.95447901      -0.24557401
H      -4.34763824      -2.31422071      -0.59065323
C      -4.55818121      -1.23818019      -0.42042939
O      -3.67265150      -0.40147323      -0.42311922
F       2.18706706      -3.98421306       2.67282939
F      -1.78532540      -5.34907640      -2.88028329
F      -3.37131089      -5.08698030      -1.37786768
F      -1.95189239      -6.76664916      -1.20448603
F       2.89354365      -5.13590283       0.93476646
F       1.38999200      -6.00191421       2.28830249
