# Supplementary material for: Urea hydrogen-bond donor strengths: bigger is not always better
Source: Phys Chem Chem Phys. 2024 Dec 5;27(8):4099–108. doi: 10.1039/d4cp04042b (PMC11632590; doi:10.1039/d4cp04042b)
Supplement: CP-027-D4CP04042B-s002 [file CP-027-D4CP04042B-s002.zip › xyz_coordinates/complexes/formΓÇô1-phenylurea_localminimum.xyz]

22

N      -0.97041216       0.09619172       0.12687970
N      -3.25826861      -0.25778940       0.27610916
C      -2.23471989       0.67951603       0.13404334
C      -0.63500407      -3.83553764      -0.08988807
O      -2.45695417       1.88745561       0.06720745
O      -1.42916602      -2.91852977      -0.01233618
H      -0.96947336      -4.88049904      -0.25783244
H      -4.17976135       0.10623133       0.06746270
H      -0.94600859      -0.91966110       0.18020973
H      -3.09419817      -1.23206819       0.04657623
H       0.45970547      -3.67001420       0.00343008
H      -0.41050618       2.75976788      -0.06341879
C       0.28558423       0.72414690       0.04366493
C       1.42373220      -0.10887885       0.05941541
C       2.70560063       0.43368641      -0.02120020
C       2.88085639       1.81909764      -0.11868306
C       1.75235562       2.64555783      -0.13293085
C       0.46063667       2.11781975      -0.05313874
H       1.29489742      -1.18773636       0.13893176
H       3.56905383      -0.22821853      -0.00630934
H       3.87921306       2.24495302      -0.18109108
H       1.87283706       3.72450898      -0.20710173
