# Supplementary material for: Urea hydrogen-bond donor strengths: bigger is not always better
Source: Phys Chem Chem Phys. 2024 Dec 5;27(8):4099–108. doi: 10.1039/d4cp04042b (PMC11632590; doi:10.1039/d4cp04042b)
Supplement: CP-027-D4CP04042B-s002 [file CP-027-D4CP04042B-s002.zip › xyz_coordinates/complexes/formΓÇô5,6-dihydroindolo-[2,3-b]indole_carbon.xyz]

30

H      -0.02607459      -1.51136807      -2.94189800
H       0.02607459       1.51136807      -2.94189800
N       0.02187106       1.27326080      -1.95900226
C      -0.00000000      -0.00000000      -1.44401483
H       0.07078794       4.12098320      -1.78533311
N      -0.02187106      -1.27326080      -1.95900226
C      -0.00000000      -0.00000000      -5.94970181
C      -0.00000000      -0.00000000      -0.04633259
C      -0.03728167      -2.16103204      -0.86233737
C      -0.06118843      -3.55330341      -0.85672849
C      -0.07258652      -4.20379539       0.38455927
C      -0.06019489      -3.46977274       1.58536952
C      -0.03607224      -2.07171500       1.58042279
C      -0.02404019      -1.38673184       0.35480925
H      -0.07078794      -4.12098320      -1.78533311
H      -0.02667062      -1.51853388       2.51661997
H      -0.06953935      -4.00167476       2.53416744
H       0.02667062       1.51853388       2.51661997
C       0.03728167       2.16103204      -0.86233737
C       0.02404019       1.38673184       0.35480925
C       0.03607224       2.07171500       1.58042279
C       0.06019489       3.46977274       1.58536952
C       0.07258652       4.20379539       0.38455927
C       0.06118843       3.55330341      -0.85672849
O      -0.00000000      -0.00000000      -4.73375984
H      -0.01630184      -0.94479404      -6.53333165
H       0.06953935       4.00167476       2.53416744
H       0.01630184       0.94479404      -6.53333165
H       0.09124435       5.29047523       0.41708253
H      -0.09124435      -5.29047523       0.41708253
