# Supplementary material for: Urea hydrogen-bond donor strengths: bigger is not always better
Source: Phys Chem Chem Phys. 2024 Dec 5;27(8):4099–108. doi: 10.1039/d4cp04042b (PMC11632590; doi:10.1039/d4cp04042b)
Supplement: CP-027-D4CP04042B-s002 [file CP-027-D4CP04042B-s002.zip › xyz_coordinates/complexes/formΓÇôselenourea.xyz]

12

N       1.16464857      -0.46852983      -0.09231803
N      -1.13005006      -0.45253332       0.10541604
C       0.02289441       0.25660871       0.01352752
C      -0.01540095      -4.53117682      -0.03391233
Se       0.03733358       2.11052964       0.03153876
O      -0.00602287      -3.31424834      -0.02229106
H       2.03575099       0.03697806      -0.16322662
H      -1.99317705       0.06507003       0.18594170
H       1.16116448      -1.48408686      -0.10403711
H      -1.14245493      -1.46805454       0.09669327
H       0.92177961      -5.11917779      -0.12329958
H      -0.96155915      -5.10625402       0.04433119
