# Supplementary material for: Urea hydrogen-bond donor strengths: bigger is not always better
Source: Phys Chem Chem Phys. 2024 Dec 5;27(8):4099–108. doi: 10.1039/d4cp04042b (PMC11632590; doi:10.1039/d4cp04042b)
Supplement: CP-027-D4CP04042B-s002 [file CP-027-D4CP04042B-s002.zip › xyz_coordinates/monomers/1-[3-(trifluoromethyl)phenyl]selenourea_conformer.xyz]

21

N       1.15397308      -0.87471012      -0.00058249
N      -1.08330188      -0.39369899       0.05648966
C       0.17864281       0.06018003      -0.24837569
C      -2.32476603       0.28618686      -0.01488818
C      -2.45710015       1.63424093       0.34768521
C      -3.71676946       2.23344604       0.29382836
C      -4.84924542       1.51133395      -0.10872067
C      -4.71032554       0.16559336      -0.44880844
C      -3.45524917      -0.44597644      -0.40627957
F      -2.81462875       4.17839597       1.37080776
C      -3.86585889       3.69679050       0.64230426
H       2.10526195      -0.55536075      -0.14043295
H       1.01489969      -1.57594775       0.72302409
H      -3.34866117      -1.49206723      -0.68854279
H      -1.17322521      -1.40295510       0.14633151
H      -1.59051560       2.19928116       0.66276260
H      -5.82105744       1.99384438      -0.14566347
Se       0.60746131       1.68354122      -0.99452668
F      -3.96004381       4.47894976      -0.48536107
F      -5.00470363       3.93567366       1.37330285
H      -5.57921057      -0.40987768      -0.75735461
