# Supplementary material for: Urea hydrogen-bond donor strengths: bigger is not always better
Source: Phys Chem Chem Phys. 2024 Dec 5;27(8):4099–108. doi: 10.1039/d4cp04042b (PMC11632590; doi:10.1039/d4cp04042b)
Supplement: CP-027-D4CP04042B-s002 [file CP-027-D4CP04042B-s002.zip › xyz_coordinates/monomers/1-phenyl-3-[3,5-bis(trifluoromethyl)phenyl]urea.xyz]

34

N       0.94878088       0.77512379       0.19856156
N      -1.14902472      -0.18028393      -0.01199382
C      -0.40696429       1.01428914       0.01098595
C      -2.53572352      -0.33436877      -0.17798355
C      -3.03784690      -1.64976214      -0.19570540
C      -4.40189401      -1.88195216      -0.35664437
C      -5.29897856      -0.81784938      -0.50011633
C      -4.79285436       0.48297647      -0.47873670
C      -3.42788876       0.74231341      -0.32135303
C       2.00746372       1.71366701       0.27604667
C       3.29975120       1.19580362       0.48515626
C       4.39797314       2.05006107       0.57296393
C       4.22542349       3.43382015       0.45357127
C       2.94090967       3.94464878       0.24583287
C       1.82847088       3.10243010       0.15529375
H       2.79259230       5.01810068       0.15135709
H      -2.35925524      -2.49236533      -0.08841498
O      -0.90930265       2.12488258      -0.11950238
H       1.24469345      -0.18868986       0.30524328
H      -3.04973277       1.75509677      -0.30751380
H      -0.64004124      -1.05126048       0.08742821
C      -4.92764141      -3.29928927      -0.31698005
H      -6.35970428      -1.00014021      -0.62535336
C      -5.72741750       1.65793885      -0.68181535
H       3.44161242       0.11931903       0.57910028
H       5.38871210       1.63183680       0.73488476
H       5.08020778       4.10182359       0.52179176
H       0.83716791       3.50387481      -0.00481818
F      -3.98562847      -4.21594455      -0.70763039
F      -6.01704847      -3.47016615      -1.12495454
F      -5.31787412      -3.65636969       0.95303754
F      -5.40229080       2.71984814       0.11698306
F      -7.03150527       1.33813439      -0.41842295
F      -5.68507383       2.11213121      -1.97909383
