# Supplementary material for: Urea hydrogen-bond donor strengths: bigger is not always better
Source: Phys Chem Chem Phys. 2024 Dec 5;27(8):4099–108. doi: 10.1039/d4cp04042b (PMC11632590; doi:10.1039/d4cp04042b)
Supplement: CP-027-D4CP04042B-s002 [file CP-027-D4CP04042B-s002.zip › xyz_coordinates/monomers/1-phenylurea.xyz]

18

N       1.18494757      -0.86116706      -0.18403123
N      -1.09429938      -0.39563189      -0.15025547
C       0.19384051       0.12756729      -0.08840853
C      -2.32956230       0.28864858      -0.08678747
C      -2.43955252       1.67043429       0.15002307
C      -3.70749621       2.25616177       0.21089530
C      -4.86927995       1.49705472       0.03953504
C      -4.75510841       0.12237193      -0.19754018
C      -3.49806222      -0.47797955      -0.26029246
O       0.46628337       1.32147447      -0.00756059
H      -3.41718291      -1.54912950      -0.44402401
H      -5.64565903      -0.48696269      -0.33472631
H      -3.78113546       3.32613629       0.39382171
H       2.10853419      -0.50252154       0.03490497
H       0.99535594      -1.77876570       0.20732625
H      -1.17005236      -1.38441364      -0.36146645
H      -1.54245050       2.26230425       0.27442225
H      -5.84826550       1.96719920       0.08843030
