# Supplementary material for: Urea hydrogen-bond donor strengths: bigger is not always better
Source: Phys Chem Chem Phys. 2024 Dec 5;27(8):4099–108. doi: 10.1039/d4cp04042b (PMC11632590; doi:10.1039/d4cp04042b)
Supplement: CP-027-D4CP04042B-s002 [file CP-027-D4CP04042B-s002.zip › xyz_coordinates/monomers/1-cyclohexyl-3-[3,5-bis(trifluoromethyl)phenyl]thiourea.xyz]

40

H       3.28519007       3.18398971       3.78743646
H       2.68294425       4.18500362       2.46808693
H       4.89043598       2.05729855       2.25640279
H       5.12418121       3.80367035       2.17057879
N       0.85523317       1.03425692       0.44915201
N      -1.15175394      -0.03056140       0.18316524
C      -0.50067087       1.17770528       0.46050713
C      -2.53019165      -0.26562597       0.01461241
C      -3.05640911      -1.47624561       0.48653488
C      -4.40847409      -1.77823263       0.29863768
C      -5.25630608      -0.87828588      -0.34862507
C      -4.72030710       0.32506110      -0.82292738
C      -3.37110931       0.63850554      -0.65666271
C      -5.63813106       1.32145589      -1.49781802
F      -4.67417053      -4.10807392      -0.15353528
F      -4.96765079       2.16520487      -2.33882403
F      -6.28818178       2.10933573      -0.57841304
F      -6.61178942       0.70199913      -2.23876676
F      -6.28354108      -3.10882230       0.96821889
F      -4.34874215      -3.51813785       1.94125390
H      -2.41498899      -2.17795821       1.01393816
S      -1.28212589       2.62233831       0.79233047
H       1.24522860       0.14762672       0.14219611
H      -2.97094059       1.56692291      -1.03937948
H      -0.61546269      -0.86849054       0.39053658
C      -4.93303378      -3.11593182       0.76652651
H      -6.30620392      -1.10928555      -0.48686476
C       1.82142306       2.07929229       0.81843231
C       4.17243723       2.94437720       0.41245072
C       3.13154970       1.86945579       0.04031494
C       2.06771866       2.11251816       2.34085913
C       3.10051081       3.19543646       2.70605588
C       4.41839819       2.99770181       1.93283814
H       1.36840318       3.03221317       0.51941113
H       3.81046539       3.92468551       0.06930928
H       5.11081301       2.75012093      -0.12182038
H       3.53916039       0.87340595       0.28012005
H       2.92774660       1.88801313      -1.03805373
H       2.43562193       1.12535873       2.66001472
H       1.11548939       2.29200874       2.85175755
