# Supplementary material for: Urea hydrogen-bond donor strengths: bigger is not always better
Source: Phys Chem Chem Phys. 2024 Dec 5;27(8):4099–108. doi: 10.1039/d4cp04042b (PMC11632590; doi:10.1039/d4cp04042b)
Supplement: CP-027-D4CP04042B-s002 [file CP-027-D4CP04042B-s002.zip › xyz_coordinates/monomers/formaldehyde.xyz]

4

H       1.17359952       0.94518045      -0.00137433
H       1.17359952      -0.94518045      -0.00137433
C       0.58285140       0.00000000      -0.00078141
O      -0.62895043       0.00000000       0.00043007
