# Supplementary material for: Urea hydrogen-bond donor strengths: bigger is not always better
Source: Phys Chem Chem Phys. 2024 Dec 5;27(8):4099–108. doi: 10.1039/d4cp04042b (PMC11632590; doi:10.1039/d4cp04042b)
Supplement: CP-027-D4CP04042B-s002 [file CP-027-D4CP04042B-s002.zip › xyz_coordinates/monomers/1-[3,5-bis(trifluoromethyl)phenyl]urea.xyz]

24

N       1.18104315      -0.84083017      -0.17069363
N      -1.10635984      -0.41665849      -0.14585107
C       0.18229727       0.12647749      -0.07121059
C      -2.33620403       0.26149402      -0.08137036
C      -2.44800600       1.63543085       0.19125432
C      -3.71720012       2.21895181       0.25235560
C      -4.88059489       1.47545301       0.04509787
C      -4.75676284       0.10890011      -0.22754961
C      -3.50328621      -0.49658041      -0.28961787
C      -6.00168361      -0.73239304      -0.39797946
C      -3.81180818       3.71066503       0.49906452
H       2.10688862      -0.48233659       0.03655775
H       1.00397223      -1.78224798       0.16362183
H      -3.43017542      -1.55980967      -0.50407039
H      -1.17318713      -1.40215554      -0.37492524
H      -1.55359284       2.22391986       0.34487237
H      -5.85614208       1.94468573       0.09294555
O       0.42415404       1.32393897       0.02432491
F      -7.01773437      -0.03924918      -0.99466793
F      -6.48215675      -1.17165465       0.81437873
F      -5.77476619      -1.85197665      -1.15602837
F      -2.89934093       4.13959556       1.42372952
F      -5.04898052       4.08656703       0.94758709
F      -3.57386303       4.42436977      -0.65156998
