# Supplementary material for: Urea hydrogen-bond donor strengths: bigger is not always better
Source: Phys Chem Chem Phys. 2024 Dec 5;27(8):4099–108. doi: 10.1039/d4cp04042b (PMC11632590; doi:10.1039/d4cp04042b)
Supplement: CP-027-D4CP04042B-s002 [file CP-027-D4CP04042B-s002.zip › xyz_coordinates/monomers/1,3-bis[3-(trifluoromethyl)phenyl]thiourea.xyz]

34

N      -1.05235146       0.38800767       0.21286455
N       1.11424986      -0.25328385      -0.03035825
C       0.24241359       0.55193196       0.69569145
C       2.48680287      -0.51270022       0.19690485
C       3.30656880      -0.68887851      -0.92728461
C       4.65751546      -1.00795081      -0.76734775
C       5.20979149      -1.13740177       0.51215591
C       4.38517252      -0.96360351       1.62673218
C       3.03060329      -0.66067550       1.48308411
C      -2.22400810       1.10811243       0.54702866
C      -3.43412271       0.40001844       0.57569130
C      -4.63231195       1.06975331       0.83709834
C      -4.63575129       2.44631016       1.09021490
C      -3.42587770       3.14454494       1.05701601
C      -2.22339108       2.49264394       0.78099668
F      -5.89221185      -0.84379428       0.13406212
H       2.89181026      -0.57703880      -1.92594841
S       0.67944694       1.55685306       1.94900895
H      -1.23245330      -0.50195957      -0.24413887
H       2.39945099      -0.53687315       2.35352676
H       0.80203634      -0.48797536      -0.96887492
C       5.53706586      -1.14590851      -1.98702525
H       6.26072707      -1.38035190       0.63234210
F      -7.00238292       1.02323761       0.50992169
H      -3.44176188      -0.67185063       0.39469435
C      -5.92096055       0.28620471       0.91215043
H      -5.56796565       2.96197597       1.29775893
H      -1.29324986       3.04516433       0.74835111
F       6.11891940       0.05271645      -2.33372754
F       4.83887929      -1.57063224      -3.08961522
F       6.56067335      -2.03396846      -1.79331250
F      -6.18855904      -0.13251946       2.19604567
H      -3.41838817       4.21639456       1.23800702
H       4.80005611      -1.07586923       2.62521000
