# Supplementary material for: Urea hydrogen-bond donor strengths: bigger is not always better
Source: Phys Chem Chem Phys. 2024 Dec 5;27(8):4099–108. doi: 10.1039/d4cp04042b (PMC11632590; doi:10.1039/d4cp04042b)
Supplement: CP-027-D4CP04042B-s002 [file CP-027-D4CP04042B-s002.zip › xyz_coordinates/monomers/urea.xyz]

8

N       1.19058131      -0.51423267      -0.20589918
N      -1.10856075      -0.57298645       0.23787953
C       0.01965806       0.21608292       0.00597078
O      -0.01479062       1.44263088      -0.01017708
H       2.03030398       0.05252568      -0.15736625
H      -1.97879583      -0.05584540       0.17508885
H       1.27162565      -1.42924204       0.22558231
H      -1.13771448      -1.50223177      -0.16910903
