# Supplementary material for: Urea hydrogen-bond donor strengths: bigger is not always better
Source: Phys Chem Chem Phys. 2024 Dec 5;27(8):4099–108. doi: 10.1039/d4cp04042b (PMC11632590; doi:10.1039/d4cp04042b)
Supplement: CP-027-D4CP04042B-s002 [file CP-027-D4CP04042B-s002.zip › xyz_coordinates/monomers/1,3-diphenylurea.xyz]

28

N       0.00000000       1.15654162       0.65411126
N       0.00000000      -1.15654162       0.65411126
C       0.00000000      -0.00000000      -0.09033927
C       0.00000000      -2.50621803       0.23525577
C       0.00000000      -3.48772781       1.24606372
C       0.00000000      -4.84290035       0.91904185
C       0.00000000      -5.24506483      -0.42161842
C       0.00000000      -4.26958873      -1.42318417
C       0.00000000      -2.90630639      -1.11318831
C       0.00000000       2.50621803       0.23525577
C       0.00000000       3.48772781       1.24606372
C       0.00000000       4.84290035       0.91904185
C       0.00000000       5.24506483      -0.42161842
C       0.00000000       4.26958873      -1.42318417
C       0.00000000       2.90630639      -1.11318831
H       0.00000000       4.56722536      -2.46963753
H       0.00000000      -3.18319039       2.29256221
O       0.00000000      -0.00000000      -1.35721818
H       0.00000000       1.03745670       1.66073277
H       0.00000000      -2.15607761      -1.89208318
H       0.00000000      -1.03745670       1.66073277
H       0.00000000      -5.58440202       1.71482096
H       0.00000000      -6.30120775      -0.67909819
H       0.00000000      -4.56722536      -2.46963753
H       0.00000000       3.18319039       2.29256221
H       0.00000000       5.58440202       1.71482096
H       0.00000000       6.30120775      -0.67909819
H       0.00000000       2.15607761      -1.89208318
