# Supplementary material for: Urea hydrogen-bond donor strengths: bigger is not always better
Source: Phys Chem Chem Phys. 2024 Dec 5;27(8):4099–108. doi: 10.1039/d4cp04042b (PMC11632590; doi:10.1039/d4cp04042b)
Supplement: CP-027-D4CP04042B-s002 [file CP-027-D4CP04042B-s002.zip › xyz_coordinates/monomers/1-cyclohexylthiourea.xyz]

24

N       8.22872046       6.05720767     -14.37802963
N      10.05384571       4.93469487     -13.52208257
C       9.37498153       5.37077167     -14.64916197
H       4.51225551       5.09968755     -17.01779367
S       9.94551285       5.02990762     -16.19447427
H       5.76992839       6.10093544     -17.74031108
H       3.90142656       6.92933686     -15.44540894
H      10.98516398       4.58276233     -13.71271600
H       7.88370471       6.02944666     -13.42200312
H       9.96302611       5.47073021     -12.66222879
H       3.83549278       7.53125568     -17.10257450
C       7.26437532       6.50577876     -15.39163534
C       5.52741898       8.27214202     -15.95039586
C       6.55112998       7.78009615     -14.90769513
C       6.25500859       5.39610410     -15.75167216
C       5.23995308       5.89145968     -16.79925903
C       4.51948827       7.16805440     -16.32473702
H       7.85897659       6.73510667     -16.28359111
H       6.06576310       8.59167795     -16.85501193
H       5.00293039       9.15651601     -15.56683664
H       6.02822815       7.56456055     -13.96113451
H       7.29426268       8.55946298     -14.69684818
H       5.72282276       5.09095489     -14.83691370
H       6.80543455       4.52412212     -16.12134939
