# Supplementary material for: Urea hydrogen-bond donor strengths: bigger is not always better
Source: Phys Chem Chem Phys. 2024 Dec 5;27(8):4099–108. doi: 10.1039/d4cp04042b (PMC11632590; doi:10.1039/d4cp04042b)
Supplement: CP-027-D4CP04042B-s002 [file CP-027-D4CP04042B-s002.zip › xyz_coordinates/monomers/5,6-dihydroindolo-[2,3-b]indole_carbon_CF3.xyz]

32

C       0.00000000      -0.00000000      -0.07955100
C      -0.02751736      -1.38155841       0.32591486
C       0.02751736       1.38155841       0.32591486
C      -0.00000000      -0.00000000      -1.48034639
C      -0.03888366      -2.06177578       1.55456623
C      -0.04200278      -2.15965596      -0.88505787
C       0.03888366       2.06177578       1.55456623
C       0.04200278       2.15965596      -0.88505787
N       0.02246621       1.27641814      -1.98830637
N      -0.02246621      -1.27641814      -1.98830637
C      -0.06342945      -3.45488796       1.56635814
H      -0.02645621      -1.50894141       2.48994659
C      -0.06652871      -3.54786224      -0.88190300
C       0.06342945       3.45488796       1.56635814
H       0.02645621       1.50894141       2.48994659
C       0.06652871       3.54786224      -0.88190300
H       0.03585183       1.55394994      -2.96000200
H      -0.03585183      -1.55394994      -2.96000200
C      -0.07425440      -4.19153230       0.36373189
H      -0.06887410      -3.98638234       2.51328339
H      -0.07397931      -4.12205678      -1.80343861
C       0.07425440       4.19153230       0.36373189
H       0.06887410       3.98638234       2.51328339
H       0.07397931       4.12205678      -1.80343861
C      -0.14882287      -5.69287512       0.42915474
C       0.14882287       5.69287512       0.42915474
F       0.66776925      -6.21575918       1.40144199
F       0.20380809      -6.29360680      -0.75358080
F      -1.42238903      -6.13764190       0.72329386
F      -0.66776925       6.21575918       1.40144199
F      -0.20380809       6.29360680      -0.75358080
F       1.42238903       6.13764190       0.72329386
