# Supplementary material for: Urea hydrogen-bond donor strengths: bigger is not always better
Source: Phys Chem Chem Phys. 2024 Dec 5;27(8):4099–108. doi: 10.1039/d4cp04042b (PMC11632590; doi:10.1039/d4cp04042b)
Supplement: CP-027-D4CP04042B-s002 [file CP-027-D4CP04042B-s002.zip › xyz_coordinates/monomers/1,1-bis[3,5-bis(trifluoromethyl)phenyl]germene-2,2-diamine.xyz]

38

H       1.56635980      -2.21240409      -0.22840355
H      -1.07736616      -2.65467432      -0.50803877
N      -1.06456407      -1.66641755      -0.75960253
C       0.04327108      -0.91815676      -0.86118301
H      -3.62512875      -2.57910466      -0.66287639
N       1.28734416      -1.27286751      -0.51039816
F      -6.11791206      -2.47566970      -0.94177904
Ge      -0.23182648       1.03100261      -1.30393737
C       2.11606193      -0.16408097      -0.14793901
C       3.45653051      -0.34230194       0.18723675
C       4.19161644       0.76934642       0.61046782
C       3.59436137       2.03285768       0.67356935
C       2.25945791       2.19309088       0.28242505
C       1.46964542       1.10360584      -0.11941680
H       3.92608427      -1.32069771       0.12485208
C       5.62128339       0.58796295       1.06159072
H       4.16641677       2.88575244       1.02034412
C       1.63080918       3.57211789       0.37922896
C      -2.26265398      -0.89676525      -0.62124243
C      -2.07697327       0.51053109      -0.52039835
C      -3.23643047       1.28022488      -0.34972761
C      -4.50294428       0.69300768      -0.23259731
C      -4.63747249      -0.69429279      -0.34566988
C      -3.51468829      -1.50288309      -0.55636397
F      -7.01615788      -0.50500804      -0.52889913
C      -3.12826601       2.79283411      -0.31668618
H      -5.37623114       1.31052139      -0.05508933
C      -5.99276436      -1.33979940      -0.18165800
F      -2.00300509       3.21919648       0.32835667
F      -4.19766254       3.38058473       0.30386303
F      -3.07680382       3.31240151      -1.58987806
F       0.73711153       3.64100842       1.41699675
F       2.55833342       4.55653203       0.58837845
F       0.94568771       3.90955528      -0.75783746
F       6.24336022      -0.44385965       0.40511793
F       5.69401666       0.29329658       2.40513644
F       6.37750586       1.70837335       0.86452357
F      -6.21715374      -1.72012991       1.12311895
