# Supplementary material for: Urea hydrogen-bond donor strengths: bigger is not always better
Source: Phys Chem Chem Phys. 2024 Dec 5;27(8):4099–108. doi: 10.1039/d4cp04042b (PMC11632590; doi:10.1039/d4cp04042b)
Supplement: CP-027-D4CP04042B-s002 [file CP-027-D4CP04042B-s002.zip › xyz_coordinates/monomers/1,3-bis[3-(trifluoromethyl)phenyl]selenourea.xyz]

34

N       0.04307034       1.13383157       0.10287065
N      -0.04307034      -1.13383157       0.10287065
C      -0.00000000       0.00000000       0.89381783
C      -0.26330441      -2.48222308       0.48024429
C       0.46520182      -3.47224754      -0.19209526
C       0.24373193      -4.82191437       0.09812817
C      -0.69031689      -5.19390507       1.07144733
C      -1.41535701      -4.19909346       1.73337168
C      -1.21718753      -2.84913895       1.44205479
C       0.26330441       2.48222308       0.48024429
C      -0.46520182       3.47224754      -0.19209526
C      -0.24373193       4.82191437       0.09812817
C       0.69031689       5.19390507       1.07144733
C       1.41535701       4.19909346       1.73337168
C       1.21718753       2.84913895       1.44205479
F      -1.46361978       5.48472753      -1.85439016
H       1.20466271      -3.19221728      -0.93798105
Se      -0.00000000       0.00000000       2.72675783
H      -0.34800639       1.02677762      -0.83025868
H      -1.79053713      -2.08475347       1.95108751
H       0.34800639      -1.02677762      -0.83025868
C       1.06947888      -5.87622705      -0.59931531
H      -0.85531469      -6.24253609       1.29768953
F      -0.39325481       7.05800880      -0.74123682
H      -1.20466271       3.19221728      -0.93798105
C      -1.06947888       5.87622705      -0.59931531
H       0.85531469       6.24253609       1.29768953
H       1.79053713       2.08475347       1.95108751
F       2.22132719      -6.16519100       0.09698607
F       1.46361978      -5.48472753      -1.85439016
F       0.39325481      -7.05800880      -0.74123682
F      -2.22132719       6.16519100       0.09698607
H       2.15444579       4.47847673       2.47986029
H      -2.15444579      -4.47847673       2.47986029
