# Supplementary material for: Urea hydrogen-bond donor strengths: bigger is not always better
Source: Phys Chem Chem Phys. 2024 Dec 5;27(8):4099–108. doi: 10.1039/d4cp04042b (PMC11632590; doi:10.1039/d4cp04042b)
Supplement: CP-027-D4CP04042B-s002 [file CP-027-D4CP04042B-s002.zip › xyz_coordinates/monomers/1,3-bis[3,5-bis(trifluoromethyl)phenyl]urea.xyz]

40

H      -2.82350257      -0.09103455       4.00078762
H      -4.91764024      -0.01792181       4.00079789
N      -5.02869591      -0.05799406       2.99385861
C      -3.87057700      -0.05443162       2.21039922
H      -7.08384551       0.01615454       4.60111851
N      -2.71245142      -0.05092517       2.99384935
H      -1.75407039       0.06778769       0.43728135
O      -3.87058573      -0.05439005       0.98588356
C      -1.37264133      -0.03508765       2.55714239
C      -0.37763326      -0.07933045       3.55158864
C       0.96928060      -0.05501425       3.19958259
C       1.35833484       0.00882261       1.85643755
C       0.36471005       0.05326194       0.87861050
C      -0.99536273       0.03091896       1.20684266
H      -0.65730748      -0.12500428       4.60111154
C       2.02883209      -0.15243383       4.27524897
H       2.40689842       0.03254174       1.58421242
C       0.74021692       0.09546940      -0.58931141
C      -6.36850629      -0.07378239       2.55715217
C      -6.74577969      -0.13977682       1.20685047
C      -8.10585113      -0.16208237       0.87861215
C      -9.09947909      -0.11761156       1.85643518
C      -8.71042985      -0.05379557       3.19958244
C      -7.36351661      -0.02951358       3.55159450
H      -5.98706928      -0.17665949       0.43729241
C      -8.48135725      -0.20427220      -0.58931047
H     -10.14804208      -0.14130670       1.58420545
C      -9.76998261       0.04364244       4.27524590
F      -8.23197040       0.99907815      -1.20246027
F      -9.80521896      -0.48331499      -0.78223902
F      -7.76399291      -1.14991243      -1.27180673
F       2.06409064       0.37445564      -0.78223658
F       0.49077093      -1.10785260      -1.20249237
F       0.02289499       1.04116157      -1.27178130
F       2.46342571      -1.44668108       4.43504354
F       1.56918004       0.26115444       5.49837360
F       3.13140939       0.59993293       3.98113082
F     -10.20452704       1.33790309       4.43506451
F      -9.31035161      -0.36998760       5.49836456
F     -10.87258748      -0.70867597       3.98110781
