# Supplementary material for: Urea hydrogen-bond donor strengths: bigger is not always better
Source: Phys Chem Chem Phys. 2024 Dec 5;27(8):4099–108. doi: 10.1039/d4cp04042b (PMC11632590; doi:10.1039/d4cp04042b)
Supplement: CP-027-D4CP04042B-s002 [file CP-027-D4CP04042B-s002.zip › xyz_coordinates/monomers/1,1-bis[3,5-bis(trifluoromethyl)phenyl]ethene-2,2-diamine.xyz]

38

H       1.78103972      -2.57184223      -0.11756636
H      -1.15783850      -3.01791451      -0.78877139
N      -1.07910075      -2.02938930      -0.59248276
C       0.04714093      -1.33023922      -0.26867846
H      -3.80302803      -2.37220309      -1.17078909
N       1.35875707      -1.65429231      -0.07642130
F      -6.06248731      -1.54618051      -1.90768818
C      -0.20204915       0.04484242      -0.09139745
C       2.04622949      -0.45353801       0.18102147
C       3.39863563      -0.30684111       0.43808803
C       3.89571802       0.99592052       0.56623292
C       3.05714180       2.09501907       0.34622899
C       1.69269410       1.93769946       0.07370474
C       1.11050235       0.64711470       0.09593065
H       4.05735382      -1.16686887       0.51473151
C       5.34330959       1.20745338       0.92839694
H       3.48429043       3.09168938       0.33101781
C       0.97342895       3.17093426      -0.42939346
C      -2.15022438      -1.11670607      -0.57267699
C      -1.64899331       0.18289504      -0.18049808
C      -2.63875726       1.14806232       0.12715070
C      -3.98376899       0.88588098      -0.15903915
C      -4.39946276      -0.34426862      -0.68244223
C      -3.48002403      -1.38683096      -0.84773409
F      -6.52236748       0.53545737      -1.33853807
C      -2.36727282       2.39572512       0.93990993
H      -4.72677821       1.64169339       0.07219110
C      -5.86331205      -0.59380541      -0.93901933
F      -1.14696533       2.35535114       1.54887760
F      -3.29678932       2.51895525       1.95136185
F      -2.45036760       3.55473255       0.21891931
F       0.68356262       4.08014592       0.55011293
F       1.75915836       3.84380194      -1.34157170
F      -0.18361651       2.85988200      -1.08223998
F       6.14650952       0.19435750       0.46337239
F       5.52653815       1.24780998       2.29352776
F       5.84465717       2.37909515       0.43352355
F      -6.51421120      -1.04890770       0.18823220
