# Supplementary material for: Urea hydrogen-bond donor strengths: bigger is not always better
Source: Phys Chem Chem Phys. 2024 Dec 5;27(8):4099–108. doi: 10.1039/d4cp04042b (PMC11632590; doi:10.1039/d4cp04042b)
Supplement: CP-027-D4CP04042B-s002 [file CP-027-D4CP04042B-s002.zip › xyz_coordinates/monomers/1-phenyl-3-[3,5-bis(trifluoromethyl)phenyl]selenourea.xyz]

34

N      -0.93421772      -0.94004236      -0.07701141
N      -0.78082112       1.31861242       0.10613567
C      -0.06843061       0.14802992      -0.00802232
C      -0.32411876       2.66443785       0.04105116
C      -0.90016956       3.59237521       0.92169365
C      -0.52778612       4.93751847       0.86463218
C       0.42583773       5.36228857      -0.06587011
C       0.99258807       4.43321560      -0.94634731
C       0.62015274       3.08838279      -0.90458766
C      -0.61199681      -2.31416051      -0.02833505
C      -1.29706689      -3.18916790      -0.87808080
C      -1.03703584      -4.56385244      -0.82733729
C      -0.08866173      -5.07568841       0.05758825
C       0.58455482      -4.19106901       0.91061148
C       0.32993797      -2.82057502       0.88212386
C       1.63447039      -4.73825745       1.85299894
H      -1.62978317       3.25713654       1.65725171
Se       1.75809230       0.01498651      -0.06584920
H      -1.84881244      -0.74145388      -0.47557894
H       1.05764596       2.37254622      -1.58967007
H      -1.72175873       1.22099676       0.48102364
H      -0.97724082       5.64829524       1.55390639
H       0.72283178       6.40728072      -0.10676708
H       1.72812422       4.75653591      -1.67917990
H      -2.02022464      -2.80074022      -1.59077670
C      -1.83101282      -5.48931451      -1.72005693
H       0.11803219      -6.13924712       0.09048354
H       0.84548306      -2.15128760       1.55707853
F      -3.09013540      -5.71992718      -1.21125206
F      -1.23754121      -6.70852497      -1.87434154
F       2.83674917      -4.92118849       1.21399316
F       1.27527106      -5.95814248       2.36633285
F       1.87017522      -3.90789349       2.91281758
F      -2.01296275      -4.96292502      -2.97414891
