# Supplementary material for: Urea hydrogen-bond donor strengths: bigger is not always better
Source: Phys Chem Chem Phys. 2024 Dec 5;27(8):4099–108. doi: 10.1039/d4cp04042b (PMC11632590; doi:10.1039/d4cp04042b)
Supplement: CP-027-D4CP04042B-s002 [file CP-027-D4CP04042B-s002.zip › xyz_coordinates/monomers/1,3-bis[3,5-bis(trifluoromethyl)phenyl]thiourea.xyz]

40

N       0.93847736       0.78623557       0.05366854
N      -1.14599596      -0.12550294       0.09297390
C      -0.42555439       1.06314000      -0.00589803
C      -2.53879263      -0.31277194      -0.05778750
C      -3.17615049      -1.23352604       0.78296427
C      -4.54334581      -1.48664499       0.63619816
C      -5.28982693      -0.82136343      -0.33717068
C      -4.64079930       0.09169879      -1.17676936
C      -3.27549708       0.34859792      -1.05272510
C       2.01201115       1.70322740       0.11842792
C       3.18343520       1.39702417      -0.58524038
C       4.28862461       2.25013870      -0.51158425
C       4.23697410       3.41743513       0.25121697
C       3.06333097       3.71001123       0.95613408
C       1.95471165       2.86517518       0.90388094
C       2.98887669       4.99199051       1.75936092
H      -2.61223695      -1.74287442       1.56025710
S      -1.09147122       2.57615942      -0.16983756
H       1.20520230      -0.14515707      -0.25446064
H      -2.78743498       1.04689369      -1.71857079
H      -0.67530696      -0.87844747       0.58803689
C      -5.19749390      -2.52827687       1.51657194
H      -6.35141741      -1.01270196      -0.44481742
C      -5.45016235       0.84160305      -2.21439981
H       3.23097228       0.50261579      -1.20124730
C       5.56158107       1.86817614      -1.23393642
H       5.09176922       4.08227503       0.30129666
H       1.06091357       3.09993765       1.46518678
F      -5.02149925      -3.79462249       1.00711358
F      -6.54248353      -2.33508040       1.64221376
F      -4.66633005      -2.54053099       2.78038235
F      -4.68029111       1.28975406      -3.25104498
F      -6.06571313       1.94097452      -1.66880645
F      -6.44021201       0.06192062      -2.75111818
F       4.18587847       5.29186933       2.35412503
F       2.04805439       4.93326704       2.74884305
F       2.66534314       6.06225169       0.96238032
F       6.35318879       2.94672830      -1.50222565
F       5.30744865       1.24074962      -2.42618880
F       6.31702221       0.99382358      -0.48634128
