# Supplementary material for: Urea hydrogen-bond donor strengths: bigger is not always better
Source: Phys Chem Chem Phys. 2024 Dec 5;27(8):4099–108. doi: 10.1039/d4cp04042b (PMC11632590; doi:10.1039/d4cp04042b)
Supplement: CP-027-D4CP04042B-s002 [file CP-027-D4CP04042B-s002.zip › xyz_coordinates/monomers/5,6-dihydroindolo-[2,3-b]indole_silicium_CF3.xyz]

32

Si      -0.05579678       0.92510223      -1.18028164
C       0.35358305      -0.87767080      -0.93475243
C       0.07453290       1.01782643       0.72883939
C      -1.48968098       0.25552965      -2.26013252
N      -0.19545604      -1.72541750      -1.83863221
N       0.90474110      -1.18926950       0.26369736
C      -0.09180429       2.08003091       1.63279055
C       0.79332917      -0.12816356       1.20456894
C      -2.50657746       0.90322601      -2.98090347
C      -1.20825336      -1.10363668      -2.62043546
H      -0.09506952      -2.73726197      -1.83398135
H       1.16216571      -2.12458662       0.56838760
C       0.37994346       2.00078138       2.94372839
C       1.58059361       0.78779814       4.79179044
C       1.32491897      -0.19840754       2.49152573
C      -3.23680820       0.23807273      -3.96668388
C      -3.72933553      -1.80028404      -5.35635782
C      -1.88588331      -1.76323912      -3.64487459
C       1.09784189       0.86898425       3.36630423
H       0.20711085       2.81850216       3.63732922
F       2.05591591       1.98897610       5.25081679
F       2.58535507      -0.13128554       4.95835754
F       0.56981877       0.41821980       5.65446534
H       1.89527563      -1.06454554       2.81636579
C      -2.91685701      -1.08763814      -4.30579790
H      -4.04433882       0.74647889      -4.48536840
F      -4.04778373      -0.98509270      -6.41155533
F      -3.08155096      -2.89286149      -5.87473249
F      -4.92672398      -2.26264492      -4.85144468
H      -1.62974838      -2.78251470      -3.92144704
H      -2.74085848       1.94306752      -2.76295133
H      -0.60771970       2.98258923       1.31204331
