# Supplementary material for: Urea hydrogen-bond donor strengths: bigger is not always better
Source: Phys Chem Chem Phys. 2024 Dec 5;27(8):4099–108. doi: 10.1039/d4cp04042b (PMC11632590; doi:10.1039/d4cp04042b)
Supplement: CP-027-D4CP04042B-s002 [file CP-027-D4CP04042B-s002.zip › xyz_coordinates/monomers/5,6-dihydroindolo-[2,3-b]indole_carbon.xyz]

26

C      -0.00080020       0.00067552      -0.08291666
C      -0.02108356      -1.38391786       0.32444848
C       0.01989439       1.38559816       0.32330652
C      -0.00116451       0.00010605      -1.47984407
C      -0.03111793      -2.06189823       1.55414368
C      -0.03255467      -2.16362119      -0.88582270
C       0.03057778       2.06458209       1.55244274
C       0.03084085       2.16431319      -0.88760438
N       0.01698774       1.27908172      -1.99011919
N      -0.01885754      -1.27929634      -1.98906805
C      -0.05193229      -3.45938815       1.56548818
H      -0.02283829      -1.50370847       2.48717882
C      -0.05320484      -3.55568016      -0.87606204
C       0.05133154       3.46208092       1.56263663
H       0.02278174       1.50715317       2.48593708
C       0.05136541       3.55638155      -0.87899057
H       0.02348940       1.55518964      -2.96168037
H      -0.02822609      -1.55616162      -2.96039057
C      -0.06290090      -4.19938492       0.36820573
H      -0.05980829      -3.98688121       2.51659518
H      -0.06154820      -4.12790231      -1.80175155
C       0.06162026       4.20110330       0.36474608
H       0.05967790       3.99034951       2.51330874
H       0.05926685       4.12784688      -1.80515171
H       0.07771542       5.28752066       0.40168775
H      -0.07905113      -5.28577058       0.40604212
