# Supplementary material for: Urea hydrogen-bond donor strengths: bigger is not always better
Source: Phys Chem Chem Phys. 2024 Dec 5;27(8):4099–108. doi: 10.1039/d4cp04042b (PMC11632590; doi:10.1039/d4cp04042b)
Supplement: CP-027-D4CP04042B-s002 [file CP-027-D4CP04042B-s002.zip › xyz_coordinates/monomers/1-[3,5-bis(trifluoromethyl)phenyl]thiourea.xyz]

24

N       1.14177741      -0.88213372      -0.05072534
N      -1.09319474      -0.39397766       0.06615654
C       0.17032402       0.07339743      -0.26863864
C      -2.33155767       0.28133747       0.02766360
C      -2.45789874       1.64697259       0.32885009
C      -3.72250791       2.23683311       0.31089826
C      -4.87107341       1.49657445       0.00912685
C      -4.73544919       0.13600672      -0.27213813
C      -3.47690168      -0.47116617      -0.26793991
C      -5.95911732      -0.71111290      -0.53854124
C      -3.85218356       3.72059388       0.58427249
H       2.09269227      -0.56460110      -0.19761303
H       1.01267457      -1.57139754       0.68512391
H      -3.38645888      -1.52765476      -0.50795428
H      -1.17664241      -1.40533317       0.12252196
H      -1.58158402       2.23242170       0.57015044
H      -5.84686595       1.96826591      -0.00085044
S       0.52938978       1.56146725      -0.93099415
F      -7.01548359       0.02426603      -0.99334616
F      -6.38311373      -1.35325363       0.60329323
F      -5.71548410      -1.69158862      -1.46612038
F      -2.84276389       4.19526112       1.37442278
F      -5.03316026       4.02560977       1.20894886
F      -3.82341006       4.44897153      -0.57999776
