# Supplementary material for: Urea hydrogen-bond donor strengths: bigger is not always better
Source: Phys Chem Chem Phys. 2024 Dec 5;27(8):4099–108. doi: 10.1039/d4cp04042b (PMC11632590; doi:10.1039/d4cp04042b)
Supplement: CP-027-D4CP04042B-s002 [file CP-027-D4CP04042B-s002.zip › xyz_coordinates/monomers/1-cyclohexylselenourea.xyz]

24

N       8.22088023       6.04199606     -14.37863517
N      10.06859418       4.95316075     -13.53356372
C       9.37669739       5.38637301     -14.63968082
H       4.50029699       5.10178613     -17.01327532
Se      10.02611144       5.03547053     -16.33844884
H       5.76432739       6.09396365     -17.73741190
H       3.89894518       6.93871757     -15.44546561
H      11.00132522       4.60445613     -13.72064374
H       7.88583672       6.04572627     -13.41770490
H       9.93586017       5.42123554     -12.63992591
H       3.83729370       7.53702655     -17.10405246
C       7.25731168       6.49728107     -15.39150538
C       5.53255719       8.27136396     -15.95313042
C       6.55330223       7.77645686     -14.90867114
C       6.24380619       5.39123713     -15.74738417
C       5.23221559       5.89004057     -16.79646933
C       4.51880647       7.17178388     -16.32505225
H       7.85450280       6.72009358     -16.28381122
H       6.07342230       8.58540203     -16.85804165
H       5.01301813       9.15956472     -15.57188416
H       6.02926164       7.56673558     -13.96133741
H       7.30132479       8.55206785     -14.70109740
H       5.70998765       5.08950336     -14.83248118
H       6.79188500       4.51725699     -16.11624676
