# Supplementary material for: Urea hydrogen-bond donor strengths: bigger is not always better
Source: Phys Chem Chem Phys. 2024 Dec 5;27(8):4099–108. doi: 10.1039/d4cp04042b (PMC11632590; doi:10.1039/d4cp04042b)
Supplement: CP-027-D4CP04042B-s002 [file CP-027-D4CP04042B-s002.zip › xyz_coordinates/monomers/1,3-dicyclohexylurea.xyz]

40

N       2.94169612      -0.64143172       0.53965770
N       0.71154619      -0.19633054       0.00255798
C       1.88750428       0.26799830       0.58777661
H       5.11020146      -2.24427355       0.69878214
H       5.09322336      -0.88523446       4.68071369
H       5.47902902      -0.84280471      -0.31437620
H       3.67241308      -1.86181948       2.87796595
O       1.98648287       1.38521433       1.10279357
H       5.46994137       0.50494268       3.66487019
H       6.26340362      -2.40869504       3.09884148
H       3.12731454      -0.21535358       3.24007324
H      -3.83128286       0.32075955      -0.74342293
H       2.69044271      -1.61705291       0.40520752
H       0.80954738      -0.95751157      -0.66384666
H       7.35759139      -1.11348102       3.58734056
C       4.15170879      -0.41308169       1.34316398
C       6.63194825      -0.94700726       1.54038805
C       5.34228055      -1.16672603       0.72485992
C       3.95738932      -0.79864241       2.82588711
C       5.24612600      -0.57216249       3.63982215
C       6.44037586      -1.32464110       3.02222307
H       4.34179777       0.66519032       1.29102924
H       6.92128613       0.11254655       1.47294603
H       7.45430814      -1.52627234       1.10100021
C      -2.66791199       1.75256859      -1.90803028
H      -1.64792787      -0.78369613      -1.17315790
H      -1.15988928       3.08978367      -2.74249970
H      -1.88166114      -0.59928476       0.56981338
H      -0.02213416       0.89712753      -2.39627742
H      -1.40357279       3.26569153      -1.00581102
H      -2.64280905       1.09176663      -2.78841355
H       0.77676426       2.14322103      -1.42254630
H      -3.50402060       2.44790677      -2.05855681
C      -0.39448103       0.73332785      -0.27060405
C      -2.90596833       0.90290486      -0.64452661
C      -1.72084360      -0.04146986      -0.36110525
C      -0.15496388       1.57864772      -1.54060779
C      -1.33836787       2.52591665      -1.81781311
H      -0.43098382       1.41045531       0.59060872
H      -3.04463364       1.57138458       0.21850596
