# Supplementary material for: Urea hydrogen-bond donor strengths: bigger is not always better
Source: Phys Chem Chem Phys. 2024 Dec 5;27(8):4099–108. doi: 10.1039/d4cp04042b (PMC11632590; doi:10.1039/d4cp04042b)
Supplement: CP-027-D4CP04042B-s002 [file CP-027-D4CP04042B-s002.zip › xyz_coordinates/monomers/1,1-bis[3,5-bis(trifluoromethyl)phenyl]silene-2,2-diamine.xyz]

38

H       1.65808824      -2.29160877      -0.34528730
H      -1.12251862      -2.75613069      -0.64818099
N      -1.07939449      -1.74578178      -0.75233461
C       0.04753720      -0.99754305      -0.81740877
H      -3.67622726      -2.57491505      -0.70411315
N       1.31441381      -1.34552012      -0.48789468
F      -6.11443401      -2.47352419      -0.82504136
Si      -0.22430333       0.81661365      -1.09012397
C       2.11078233      -0.22404351      -0.13712465
C       3.46220853      -0.33795893       0.18171396
C       4.15513995       0.80701191       0.58188152
C       3.50769945       2.04904279       0.63843948
C       2.16644766       2.15601057       0.26441831
C       1.41257638       1.03133814      -0.12581171
H       3.96894377      -1.29794665       0.13044628
C       5.59641140       0.70004294       1.01768262
H       4.05231644       2.92845120       0.96365350
C       1.49640995       3.51183806       0.36999877
C      -2.24852985      -0.95188226      -0.61729112
C      -2.01016220       0.45858278      -0.50251501
C      -3.15029893       1.26762692      -0.31592347
C      -4.43179806       0.72387148      -0.22860830
C      -4.61835085      -0.65899498      -0.37634177
C      -3.52768208      -1.50517022      -0.58384790
F      -6.95620748      -0.43552926      -0.82153864
C      -2.96733828       2.76631955      -0.18845206
H      -5.28437555       1.36917114      -0.05071968
C      -6.00710065      -1.23551159      -0.24578037
F      -2.08126380       3.08290587       0.80763525
F      -4.13395272       3.42148807       0.08829366
F      -2.46956924       3.31270808      -1.34668216
F       0.84551549       3.65437763       1.57078658
F       2.39081901       4.54315627       0.28114584
F       0.56242232       3.70965937      -0.61174364
F       6.22419942      -0.39214459       0.47580644
F       5.70521749       0.57446015       2.38475850
F       6.32735030       1.80202399       0.66832974
F      -6.37173901      -1.38780403       1.07335915
