# Supplementary material for: Urea hydrogen-bond donor strengths: bigger is not always better
Source: Phys Chem Chem Phys. 2024 Dec 5;27(8):4099–108. doi: 10.1039/d4cp04042b (PMC11632590; doi:10.1039/d4cp04042b)
Supplement: CP-027-D4CP04042B-s002 [file CP-027-D4CP04042B-s002.zip › xyz_coordinates/monomers/1-phenylselenourea.xyz]

18

N      -5.28782393      -1.21310921       0.45076443
N      -3.28803396      -0.29198378      -0.16730199
C      -4.17578006      -0.50620865       0.85348627
C      -2.06445354       0.42613630      -0.21075575
C      -1.79931619       1.54466257       0.59301808
C      -0.58257256       2.21663647       0.45250328
C       0.37003403       1.79879904      -0.48293461
C       0.09542071       0.69150803      -1.29294584
C      -1.11321525       0.00733200      -1.15720448
Se      -3.98126321      -0.04175505       2.62446292
H      -1.32003136      -0.86191021      -1.78059026
H       0.82322432       0.35318938      -2.02674035
H      -0.38325877       3.08083271       1.08220975
H      -6.00525793      -1.31605224       1.15903112
H      -5.61706379      -1.13013632      -0.50844375
H      -3.44482973      -0.86037266      -0.99646557
H      -2.53034639       1.86859157       1.32265510
H       1.31358092       2.32981925      -0.58150769
