# Supplementary material for: Urea hydrogen-bond donor strengths: bigger is not always better
Source: Phys Chem Chem Phys. 2024 Dec 5;27(8):4099–108. doi: 10.1039/d4cp04042b (PMC11632590; doi:10.1039/d4cp04042b)
Supplement: CP-027-D4CP04042B-s002 [file CP-027-D4CP04042B-s002.zip › xyz_coordinates/monomers/1-phenylthiourea.xyz]

18

N       1.14711257      -0.89746257      -0.10323254
N      -1.07260590      -0.33905566      -0.05767201
C       0.21430901       0.12569699      -0.21617699
C      -2.31973878       0.33327965      -0.04365836
C      -2.47303444       1.68702371       0.29501868
C      -3.75313153       2.24699525       0.32152200
C      -4.88556943       1.48210348       0.02408534
C      -4.73025614       0.13033388      -0.30287565
C      -3.45803623      -0.44005996      -0.33825500
S       0.69133046       1.68626119      -0.58334999
H      -3.34111942      -1.49097450      -0.60145335
H      -5.59815010      -0.48193562      -0.53665291
H      -3.86067127       3.29755954       0.58229009
H       2.10851262      -0.57584932      -0.10774049
H       0.95431143      -1.66414431       0.53709373
H      -1.16627425      -1.34980779      -0.10950201
H      -1.60154246       2.28820975       0.51786875
H      -5.87528187       1.93136208       0.04699812
