# Supplementary material for: Urea hydrogen-bond donor strengths: bigger is not always better
Source: Phys Chem Chem Phys. 2024 Dec 5;27(8):4099–108. doi: 10.1039/d4cp04042b (PMC11632590; doi:10.1039/d4cp04042b)
Supplement: CP-027-D4CP04042B-s002 [file CP-027-D4CP04042B-s002.zip › xyz_coordinates/monomers/selenourea.xyz]

8

N       1.18308681      -0.47556264      -0.14830592
N      -1.10327084      -0.53548190       0.17917930
C       0.01949367       0.22112692       0.00591295
Se      -0.03210354       2.06244690      -0.01833854
H       2.03530979       0.07029821      -0.15012574
H      -1.98490549      -0.03868044       0.16719893
H       1.25510632      -1.44235687       0.15519136
H      -1.12048046      -1.51259614      -0.09820320
