# Supplementary material for: Urea hydrogen-bond donor strengths: bigger is not always better
Source: Phys Chem Chem Phys. 2024 Dec 5;27(8):4099–108. doi: 10.1039/d4cp04042b (PMC11632590; doi:10.1039/d4cp04042b)
Supplement: CP-027-D4CP04042B-s002 [file CP-027-D4CP04042B-s002.zip › xyz_coordinates/monomers/1,3-diphenylselenourea.xyz]

28

N       0.80052530       1.21148778      -0.41911726
N      -1.17827865       0.10971417      -0.54753586
C      -0.42048485       0.99730963       0.19271303
C      -2.54266847      -0.25610762      -0.40932793
C      -2.88836136      -1.59353439      -0.66065254
C      -4.22310253      -2.00015129      -0.59557343
C      -5.22268503      -1.07742684      -0.27109645
C      -4.87442368       0.25641888      -0.02709873
C      -3.54479072       0.67577107      -0.10002549
C       1.94950827       1.88933382       0.06628301
C       2.68500652       2.66504665      -0.84360776
C       3.85524077       3.30912194      -0.43458724
C       4.29583121       3.19082992       0.88737952
C       3.56258192       2.41120691       1.79000232
C       2.39786192       1.75449822       1.38876081
H       3.90195943       2.30579965       2.81796319
H      -2.10801722      -2.31592357      -0.89614717
Se      -0.95620064       1.78008237       1.76406683
H       0.81277964       1.05334630      -1.42391392
H      -3.27988594       1.70881318       0.08776095
H      -0.64453057      -0.52152360      -1.14037711
H      -4.47708044      -3.03970119      -0.78927438
H      -6.26138874      -1.39301498      -0.21134925
H      -5.64546331       0.98356560       0.21736571
H       2.33178007       2.77193900      -1.86828417
H       4.41422748       3.90998188      -1.14814625
H       5.20152817       3.69812560       1.21056604
H       1.83443354       1.15051270       2.08916626
