# Supplementary material for: Urea hydrogen-bond donor strengths: bigger is not always better
Source: Phys Chem Chem Phys. 2024 Dec 5;27(8):4099–108. doi: 10.1039/d4cp04042b (PMC11632590; doi:10.1039/d4cp04042b)
Supplement: CP-027-D4CP04042B-s002 [file CP-027-D4CP04042B-s002.zip › xyz_coordinates/monomers/thiourea.xyz]

8

N       1.18058694      -0.48209422      -0.17255048
N      -1.10037175      -0.54121322       0.20366322
C       0.01918647       0.23320458       0.00580741
S      -0.02789530       1.90661262      -0.01635258
H       2.03215443       0.06588172      -0.16253884
H      -1.98139857      -0.04246125       0.17984260
H       1.25089122      -1.42476688       0.19942532
H      -1.11725683      -1.49590631      -0.14306214
