# Supplementary material for: Urea hydrogen-bond donor strengths: bigger is not always better
Source: Phys Chem Chem Phys. 2024 Dec 5;27(8):4099–108. doi: 10.1039/d4cp04042b (PMC11632590; doi:10.1039/d4cp04042b)
Supplement: CP-027-D4CP04042B-s002 [file CP-027-D4CP04042B-s002.zip › xyz_coordinates/monomers/5,6-dihydroindolo-[2,3-b]indole_silicium.xyz]

26

Si      -0.04353661       0.93476963      -1.18915675
C       0.36712827      -0.86967645      -0.94387487
C       0.08057534       1.01946832       0.72578634
C      -1.48404097       0.25702485      -2.26399486
N      -0.18696916      -1.72035110      -1.84295034
N       0.91229950      -1.18471817       0.25720710
C      -0.08895719       2.08090493       1.63011910
C       0.79702744      -0.12637221       1.20334086
C      -2.50283002       0.90459133      -2.98231324
C      -1.20556178      -1.10227672      -2.62331699
H      -0.09861740      -2.73298409      -1.82234094
H       1.15009347      -2.12447215       0.56375855
C       0.37829078       1.99628727       2.94607689
C      -2.92613565      -1.09174312      -4.30362244
C       1.32353767      -0.19612285       2.49550332
C      -3.23853799       0.23357935      -3.96503930
H      -4.05085680       0.74450593      -4.47744330
C      -1.89045498      -1.76248716      -3.64643433
C       1.09157338       0.86633087       3.37403338
H       0.19699486       2.81477117       3.63938765
H      -1.63091501      -2.78476360      -3.91842057
H      -2.73274104       1.94591366      -2.76309074
H      -0.60376011       2.98336775       1.30484005
H       1.89314230      -1.06727785       2.81648712
H       1.47283969       0.81472898       4.39111129
H      -3.48552486      -1.60174365      -5.08429887
