# Supplementary material for: Urea hydrogen-bond donor strengths: bigger is not always better
Source: Phys Chem Chem Phys. 2024 Dec 5;27(8):4099–108. doi: 10.1039/d4cp04042b (PMC11632590; doi:10.1039/d4cp04042b)
Supplement: CP-027-D4CP04042B-s002 [file CP-027-D4CP04042B-s002.zip › xyz_coordinates/monomers/1-cyclohexyl-3-[3,5-bis(trifluoromethyl)phenyl]urea.xyz]

40

H       2.79301723       4.02400729       3.27992051
H       2.52200984       4.48625847       1.60129327
H       4.60575635       2.46075499       2.59993117
H       4.94729079       4.06999966       1.96314419
N       0.95722491       0.78157240       0.47002487
N      -1.14369096      -0.18325633       0.23365146
C      -0.38435422       1.00243669       0.22459701
C      -2.52410119      -0.32931325       0.03305828
C      -3.03876602      -1.63966958      -0.00059372
C      -4.40253833      -1.85829245      -0.18510092
C      -5.28783751      -0.78580701      -0.33699405
C      -4.76955035       0.51050641      -0.30042777
C      -3.40531836       0.75610888      -0.12035935
C      -5.69061648       1.69355520      -0.51404044
F      -4.00825465      -4.19093714      -0.56947612
F      -5.64058173       2.14030470      -1.81391513
F      -5.35868923       2.75782370       0.27941409
F      -6.99967073       1.38906574      -0.25329115
F      -6.03698308      -3.42431167      -0.96105617
F      -5.32290966      -3.64305076       1.10881148
H      -2.36949211      -2.48875786       0.11384650
O      -0.86004112       2.11158928      -0.00856849
H       1.23315663      -0.09505015       0.90156192
H      -3.01489539       1.76449443      -0.10158670
H      -0.63010732      -1.05420692       0.30945727
C      -4.93961613      -3.27111899      -0.15999093
H      -6.34791455      -0.95770699      -0.48045292
C       1.88676232       1.90943849       0.64846707
C       4.31685104       2.62956628       0.45744032
C       3.31459876       1.47170076       0.27925109
C       1.82881208       2.49006692       2.07749953
C       2.82772843       3.65086805       2.24868758
C       4.25981047       3.21860798       1.88024404
H       1.55299055       2.68206155      -0.05354284
H       4.08259607       3.42003906      -0.27103170
H       5.33122337       2.28021498       0.22729381
H       3.61198929       0.63282015       0.92990970
H       3.32915584       1.10057604      -0.75301203
H       2.07067446       1.68797072       2.79272088
H       0.80607947       2.82190489       2.28900910
