# Supplementary material for: Urea hydrogen-bond donor strengths: bigger is not always better
Source: Phys Chem Chem Phys. 2024 Dec 5;27(8):4099–108. doi: 10.1039/d4cp04042b (PMC11632590; doi:10.1039/d4cp04042b)
Supplement: CP-027-D4CP04042B-s002 [file CP-027-D4CP04042B-s002.zip › xyz_coordinates/monomers/1,3-bis[3-(trifluoromethyl)phenyl]urea.xyz]

34

N       0.00890112       1.15686929       0.21307243
N      -0.00890112      -1.15686929       0.21307243
C       0.00000000      -0.00000000       0.99695622
C      -0.02970946      -2.50164169       0.64047012
C      -0.00955867      -3.48574847      -0.36443999
C      -0.03730340      -4.83831815      -0.02569332
C      -0.08070345      -5.23695346       1.31654442
C      -0.09954517      -4.25474000       2.30779701
C      -0.07438641      -2.89437853       1.99046364
C       0.02970946       2.50164169       0.64047012
C       0.00955867       3.48574847      -0.36443999
C       0.03730340       4.83831815      -0.02569332
C       0.08070345       5.23695346       1.31654442
C       0.09954517       4.25474000       2.30779701
C       0.07438641       2.89437853       1.99046364
F       0.40223200       5.41401579      -2.32586054
H       0.02105562      -3.19480781      -1.41171317
O       0.00000000       0.00000000       2.22322074
H      -0.01888167       1.04122719      -0.79375932
H      -0.08975188      -2.14031407       2.76534906
H       0.01888167      -1.04122719      -0.79375932
C       0.03806153      -5.88266255      -1.11399635
H      -0.10483629      -6.29070427       1.57532529
F       0.70545294       6.99415194      -0.81951750
H      -0.02105562       3.19480781      -1.41171317
C      -0.03806153       5.88266255      -1.11399635
H       0.10483629       6.29070427       1.57532529
H       0.08975188       2.14031407       2.76534906
F      -0.70545294      -6.99415194      -0.81951750
F      -1.32967712       6.31816776      -1.31126526
H       0.13666425       4.54875664       3.35391455
H      -0.13666425      -4.54875664       3.35391455
F       1.32967712      -6.31816776      -1.31126526
F      -0.40223200      -5.41401579      -2.32586054
