# Supplementary material for: Urea hydrogen-bond donor strengths: bigger is not always better
Source: Phys Chem Chem Phys. 2024 Dec 5;27(8):4099–108. doi: 10.1039/d4cp04042b (PMC11632590; doi:10.1039/d4cp04042b)
Supplement: CP-027-D4CP04042B-s002 [file CP-027-D4CP04042B-s002.zip › xyz_coordinates/monomers/1,3-bis[3,5-bis(trifluoromethyl)phenyl]selenourea.xyz]

40

H      -2.87990544      -0.53380834       3.87180882
H      -4.86120763       0.42483957       3.87193338
N      -5.00376561       0.03385273       2.94342931
C      -3.87060195      -0.05438863       2.15253613
H      -6.91408462       1.60162165       3.85545389
N      -2.73738607      -0.14274743       2.94332983
H      -1.62397666       1.53951365       1.14365294
Se      -3.87069233      -0.05427999       0.32343948
C      -1.38298980      -0.09585568       2.53362231
C      -0.47776281      -0.97774362       3.13243633
C       0.87686436      -0.93178472       2.78382603
C       1.33557131      -0.01893441       1.83425997
C       0.42047579       0.86520118       1.24862005
C      -0.93074875       0.84078372       1.59194071
H      -0.82701660      -1.71034417       3.85545097
C       1.84577035      -1.85810201       3.48410993
H       2.38383718       0.01029557       1.55929775
C       0.90840663       1.83837985       0.19621038
C      -6.35817729      -0.01298364       2.53374037
C      -6.81044796      -0.94967293       1.59213335
C      -8.16167527      -0.97406520       1.24880038
C      -9.07673344      -0.08985688       1.83437729
C      -8.61799494       0.82304247       2.78388854
C      -7.26336659       0.86898592       3.13249060
H      -6.11723902      -1.64846368       1.14390459
C      -8.64954057      -1.94728609       0.19640065
H     -10.12499944      -0.11907146       1.55941787
C      -9.58690478       1.74939009       3.48412668
F      -8.73453355      -1.34932770      -1.03647884
F      -9.89882171      -2.42905382       0.48686551
F      -7.82076492      -3.02552815       0.06016881
F       2.15715830       2.32110344       0.48741826
F       0.99473036       1.24002059      -1.03638144
F       0.07901090       2.91600295       0.05897674
F       1.29803990      -3.09361911       3.71547595
F       2.21419029      -1.35921971       4.71300950
F       2.99419014      -2.04860295       2.77271416
F      -9.03902438       2.98476331       3.71588150
F      -9.95572172       1.25031356       4.71282965
F     -10.73511919       1.94023128       2.77248472
