# Supplementary material for: Urea hydrogen-bond donor strengths: bigger is not always better
Source: Phys Chem Chem Phys. 2024 Dec 5;27(8):4099–108. doi: 10.1039/d4cp04042b (PMC11632590; doi:10.1039/d4cp04042b)
Supplement: CP-027-D4CP04042B-s002 [file CP-027-D4CP04042B-s002.zip › xyz_coordinates/monomers/1-phenyl-3-[3,5-bis(trifluoromethyl)phenyl]thiourea.xyz]

34

C       3.20572336       1.10229703      -1.34744942
C       4.06896578       2.14473195      -1.68860579
C       3.69166459       3.47208689      -1.45959125
C       2.44918877       3.74207593      -0.87544096
C       1.58065457       2.70716291      -0.52149827
C      -1.84718177      -1.68091682       0.27916223
C      -2.20440934      -2.35446644       1.45438732
C      -3.44017886      -3.00277978       1.54540775
C      -4.33742898      -2.97914801       0.47702226
C      -3.96832314      -2.30884260      -0.69572922
C      -2.73531212      -1.66703043      -0.80925695
C      -4.94772239      -2.25015611      -1.84848697
H       3.49525335       0.06978740      -1.53874672
S      -1.31796855       1.23400780      -0.98922810
H       0.08129914      -1.41947165       0.91459114
H       0.62154210       2.92447665      -0.06936373
H       1.66960816      -0.60439991      -0.32464996
H       5.03168930       1.91729318      -2.14010894
H       4.35894685       4.28613783      -1.73126790
H       2.14952351       4.77017363      -0.68578354
H      -1.52621732      -2.36222956       2.30395938
C      -3.77443460      -3.77078360       2.80375765
H      -5.29821862      -3.47531063       0.55131299
H      -2.46052392      -1.16641422      -1.72739103
N      -0.57090998      -1.08593653       0.20994897
N       1.15244414       0.26805277      -0.39520235
C      -0.22300053       0.13408293      -0.38860035
C       1.95642836       1.37781509      -0.76665721
F      -5.84666027      -1.22313861      -1.69185591
F      -5.68345317      -3.40172811      -1.95521736
F      -4.32772530      -2.05440368      -3.05124882
F      -3.30158075      -3.14637602       3.92992777
F      -3.20953303      -5.02673143       2.79059755
F      -5.11827716      -3.94432204       2.97050672
