# Supplementary material for: Urea hydrogen-bond donor strengths: bigger is not always better
Source: Phys Chem Chem Phys. 2024 Dec 5;27(8):4099–108. doi: 10.1039/d4cp04042b (PMC11632590; doi:10.1039/d4cp04042b)
Supplement: CP-027-D4CP04042B-s002 [file CP-027-D4CP04042B-s002.zip › xyz_coordinates/monomers/1-[3-(trifluoromethyl)phenyl]thiourea_conformer.xyz]

21

N       1.15093403      -0.90731841      -0.03967222
N      -1.07806389      -0.38234696       0.00062154
C       0.20370661       0.08479354      -0.22901987
C      -2.31679158       0.29819517      -0.04009061
C      -2.45337483       1.65172967       0.30397091
C      -3.72188585       2.23607133       0.28390889
C      -4.86039717       1.49872223      -0.06735822
C      -4.71730755       0.14919322      -0.39331912
C      -3.45657001      -0.44835708      -0.38351101
F      -2.82178528       4.19609806       1.33611177
C      -3.87000040       3.70536909       0.60894090
H       2.10987499      -0.58516558      -0.10249559
H       0.97833544      -1.62817785       0.65658504
H      -3.35144256      -1.49902423      -0.64997193
H      -1.17023012      -1.39443939      -0.00033726
H      -1.58374416       2.23306081       0.57659235
H      -5.83787240       1.97060888      -0.07735924
S       0.63115527       1.61208225      -0.75002971
F      -3.95393538       4.47007387      -0.53200335
F      -5.01214293       3.95936211       1.32849216
H      -5.58966187      -0.44048841      -0.66302472
