# Supplementary material for: Urea hydrogen-bond donor strengths: bigger is not always better
Source: Phys Chem Chem Phys. 2024 Dec 5;27(8):4099–108. doi: 10.1039/d4cp04042b (PMC11632590; doi:10.1039/d4cp04042b)
Supplement: CP-027-D4CP04042B-s002 [file CP-027-D4CP04042B-s002.zip › xyz_coordinates/monomers/1-[3,5-bis(trifluoromethyl)phenyl]selenourea.xyz]

24

N       1.14254632      -0.86615821      -0.02684356
N      -1.09348564      -0.39440086       0.09232798
C       0.16011654       0.06003906      -0.25867270
C      -2.33495797       0.27970219       0.04684137
C      -2.45989720       1.64387347       0.35232387
C      -3.72221990       2.23731881       0.31923037
C      -4.86830420       1.49946583       0.00015550
C      -4.73370869       0.13922143      -0.28079890
C      -3.47571573      -0.47119842      -0.26292424
C      -5.95510973      -0.70572629      -0.56258007
C      -3.85561503       3.71987500       0.59591558
H       2.09033092      -0.55893733      -0.20922696
H       1.02200155      -1.58338154       0.68370842
H      -3.38356201      -1.52698039      -0.50523154
H      -1.17802303      -1.40274355       0.19700903
H      -1.58434492       2.22440101       0.60869670
H      -5.84284935       1.97363148      -0.02136446
Se       0.55709829       1.67367894      -1.04052413
F      -7.01246146       0.03395247      -1.00728671
F      -6.37903052      -1.36719448       0.56844510
F      -5.70737857      -1.67113832      -1.50490045
F      -2.82988647       4.20292733       1.35854156
F      -5.02271529       4.01488481       1.25193380
F      -3.86526838       4.44779574      -0.56880436
