# Supplementary material for: Urea hydrogen-bond donor strengths: bigger is not always better
Source: Phys Chem Chem Phys. 2024 Dec 5;27(8):4099–108. doi: 10.1039/d4cp04042b (PMC11632590; doi:10.1039/d4cp04042b)
Supplement: CP-027-D4CP04042B-s002 [file CP-027-D4CP04042B-s002.zip › xyz_coordinates/monomers/5,6-dihydroindolo-[2,3-b]indole_germanium.xyz]

26

Ge       0.01670691       1.14743587      -1.27502103
C       0.36836269      -0.81192465      -0.95922325
C       0.09080395       1.06994109       0.78268544
C      -1.53257353       0.27895102      -2.31937725
N      -0.19209272      -1.66556651      -1.83292923
N       0.89141304      -1.13780905       0.23514375
C      -0.04325680       2.10717075       1.71421254
C       0.79627097      -0.08986138       1.20803345
C      -2.54618517       0.88746292      -3.07028268
C      -1.21750914      -1.07112452      -2.63841196
H      -0.17882919      -2.67943113      -1.72444554
H       1.01647125      -2.09711221       0.55758571
C       0.43608790       1.97390204       3.02497751
C      -2.92388648      -1.15642624      -4.33087065
C       1.32990687      -0.21889799       2.49260792
C      -3.26105792       0.17227295      -4.04138174
H      -4.07764258       0.65188347      -4.57730743
C      -1.88078548      -1.78348322      -3.64050620
C       1.12746566       0.81782628       3.41026248
H       0.27612949       2.77349909       3.74546516
H      -1.59584315      -2.80772258      -3.87799976
H      -2.79982249       1.93027337      -2.88511258
H      -0.54651048       3.02836839       1.42406281
H       1.88863940      -1.10969866       2.77712868
H       1.51708886       0.72466269       4.42117196
H      -3.46528873      -1.70333683      -5.09911397
