# Supplementary material for: Urea hydrogen-bond donor strengths: bigger is not always better
Source: Phys Chem Chem Phys. 2024 Dec 5;27(8):4099–108. doi: 10.1039/d4cp04042b (PMC11632590; doi:10.1039/d4cp04042b)
Supplement: CP-027-D4CP04042B-s002 [file CP-027-D4CP04042B-s002.zip › xyz_coordinates/monomers/1-[3-(trifluoromethyl)phenyl]urea_conformer.xyz]

21

N       1.18258950      -0.85189123      -0.17335138
N      -1.10234323      -0.41329046      -0.14646210
C       0.18487308       0.12314700      -0.07276368
C      -2.33611163       0.26542698      -0.08481981
C      -2.44689993       1.63803309       0.19106407
C      -3.71743269       2.22107210       0.25322193
C      -4.88009301       1.47286077       0.04155634
C      -4.75961906       0.10756481      -0.23307273
C      -3.50448716      -0.49261785      -0.29654582
F      -2.87138459       4.15484373       1.38925050
C      -3.81401668       3.70981806       0.50156929
H       2.10578158      -0.49123053       0.04319449
H       1.00112643      -1.78249295       0.18906423
H      -3.42372089      -1.55790293      -0.50922225
H      -1.17076330      -1.39794364      -0.37821292
H      -1.55313321       2.22618775       0.34868809
H      -5.85559603       1.94432780       0.09485507
O       0.43778108       1.31895711       0.02204312
F      -3.63000718       4.42945489      -0.65812211
F      -5.03749947       4.07919980       0.99808233
H      -5.65053556      -0.49323689      -0.39777246
