# Supplementary material for: Urea hydrogen-bond donor strengths: bigger is not always better
Source: Phys Chem Chem Phys. 2024 Dec 5;27(8):4099–108. doi: 10.1039/d4cp04042b (PMC11632590; doi:10.1039/d4cp04042b)
Supplement: CP-027-D4CP04042B-s002 [file CP-027-D4CP04042B-s002.zip › xyz_coordinates/monomers/1,3-dicyclohexylthiourea.xyz]

40

N       2.92201346      -0.48767717       0.66657360
N       0.76994553      -0.00402649       0.01750933
C       1.90093920       0.43011076       0.66347672
H       5.01315831      -2.19282221       0.66723876
H       5.18131009      -1.02637942       4.70905342
H       5.41753074      -0.75874879      -0.28811218
H       3.66107000      -1.85158496       2.91045551
S       2.02477712       1.95169072       1.38691141
H       5.58969713       0.39209357       3.74582231
H       6.22977992      -2.52484002       3.02126422
H       3.20576964      -0.19893599       3.36397033
H      -3.78408171       0.16992100      -0.78415219
H       2.69041789      -1.43734000       0.38525707
H       0.85596447      -0.84306723      -0.55103864
H       7.39801093      -1.30505888       3.53177830
C       4.16642940      -0.35070928       1.43449822
C       6.61885277      -1.00899965       1.52039118
C       5.29596212      -1.12921432       0.73756652
C       3.99419661      -0.80156723       2.90008102
C       5.31667429      -0.67162081       3.67931759
C       6.45469233      -1.44746503       2.98870937
H       4.40353535       0.71919338       1.42835740
H       6.95574581       0.03792241       1.49192020
H       7.39801882      -1.60432180       1.02732160
C      -2.70836341       1.65275152      -1.96970521
H      -1.52608816      -0.79081510      -1.16151998
H      -1.28599373       3.07131358      -2.81992476
H      -1.79372886      -0.57767784       0.57506174
H      -0.00379873       0.97027816      -2.41006616
H      -1.56034887       3.26948136      -1.09013593
H      -2.62768171       0.97538361      -2.83402756
H       0.69510907       2.29068261      -1.45499703
H      -3.58870366       2.28476714      -2.14467944
C      -0.39502310       0.83753060      -0.28499569
C      -2.90328288       0.81782671      -0.68905636
C      -1.65941202      -0.03529988      -0.36929577
C      -0.19391584       1.66177343      -1.57382533
C      -1.43636513       2.51800765      -1.88409480
H      -0.48707059       1.53200424       0.55772289
H      -3.09839158       1.49411194       0.15646013
