# Supplementary material for: Urea hydrogen-bond donor strengths: bigger is not always better
Source: Phys Chem Chem Phys. 2024 Dec 5;27(8):4099–108. doi: 10.1039/d4cp04042b (PMC11632590; doi:10.1039/d4cp04042b)
Supplement: CP-027-D4CP04042B-s002 [file CP-027-D4CP04042B-s002.zip › xyz_coordinates/monomers/1,3-bis[3-(trifluoromethyl)phenyl]selenourea_conformer.xyz]

34

N      -0.36617986       1.07527384      -1.09921521
N       0.36617986      -1.07527384      -1.09921521
C       0.00000000       0.00000000      -0.30846959
C       0.64474174      -2.40746676      -0.70248917
C       1.72129899      -3.07117116      -1.30664260
C       1.99906343      -4.40154165      -0.98122233
C       1.21366445      -5.07595940      -0.04670677
C       0.13150305      -4.40857215       0.54580910
C      -0.16230955      -3.08289968       0.22414635
C      -0.64474174       2.40746676      -0.70248917
C      -1.72129899       3.07117116      -1.30664260
C      -1.99906343       4.40154165      -0.98122233
C      -1.21366445       5.07595940      -0.04670677
C      -0.13150305       4.40857215       0.54580910
C       0.16230955       3.08289968       0.22414635
C       0.70474084       5.13409989       1.57486021
H       2.34801137      -2.54168079      -2.02206066
Se       0.00000000       0.00000000       1.52227600
H      -0.71325703       0.83633515      -2.02514650
H      -1.00445977      -2.57990586       0.67987972
H       0.71325703      -0.83633515      -2.02514650
F      -0.94306554      -6.43796941       1.21453744
H       1.42890822      -6.10734181       0.21506482
C      -0.70474084      -5.13409989       1.57486021
H      -2.34801137       2.54168079      -2.02206066
F       0.07685849       5.17909224       2.79742764
H      -1.42890822       6.10734181       0.21506482
H       1.00445977       2.57990586       0.67987972
F       0.94306554       6.43796941       1.21453744
F       1.92245539       4.54584119       1.77736505
H      -2.83777165       4.90721976      -1.45251029
F      -1.92245539      -4.54584119       1.77736505
F      -0.07685849      -5.17909224       2.79742764
H       2.83777165      -4.90721976      -1.45251029
