# Supplementary material for: Urea hydrogen-bond donor strengths: bigger is not always better
Source: Phys Chem Chem Phys. 2024 Dec 5;27(8):4099–108. doi: 10.1039/d4cp04042b (PMC11632590; doi:10.1039/d4cp04042b)
Supplement: CP-027-D4CP04042B-s002 [file CP-027-D4CP04042B-s002.zip › xyz_coordinates/monomers/1,3-bis[3-(trifluoromethyl)phenyl]thiourea_conformer.xyz]

34

N      -0.34293673       1.08432017      -1.10752971
N       0.34293673      -1.08432017      -1.10752971
C       0.00000000      -0.00000000      -0.30381131
C       0.61951772      -2.41610833      -0.71644478
C       1.63423817      -3.10893038      -1.39425982
C       1.90765316      -4.44227406      -1.08222753
C       1.18131164      -5.09611507      -0.08653426
C       0.16289719      -4.40142677       0.58106607
C      -0.12777526      -3.07111448       0.27379454
C      -0.61951772       2.41610833      -0.71644478
C      -1.63423817       3.10893038      -1.39425982
C      -1.90765316       4.44227406      -1.08222753
C      -1.18131164       5.09611507      -0.08653426
C      -0.16289719       4.40142677       0.58106607
C       0.12777526       3.07111448       0.27379454
C       0.60653620       5.09999331       1.67914068
H       2.21543107      -2.59868767      -2.16058992
S       0.00000000      -0.00000000       1.35951249
H      -0.69572411       0.84214559      -2.02949583
H      -0.92167184      -2.54996263       0.79083550
H       0.69572411      -0.84214559      -2.02949583
F      -0.86629668      -6.41214006       1.36902848
H       1.39366982      -6.13055847       0.16474437
C      -0.60653620      -5.09999331       1.67914068
H      -2.21543107       2.59868767      -2.16058992
F      -0.09717151       5.11294048       2.86074280
H      -1.39366982       6.13055847       0.16474437
H       0.92167184       2.54996263       0.79083550
F       0.86629668       6.41214006       1.36902848
F       1.80953140       4.50543286       1.94293272
H      -2.69707577       4.96800586      -1.61305388
F      -1.80953140      -4.50543286       1.94293272
F       0.09717151      -5.11294048       2.86074280
H       2.69707577      -4.96800586      -1.61305388
