# Supplementary material for: Urea hydrogen-bond donor strengths: bigger is not always better
Source: Phys Chem Chem Phys. 2024 Dec 5;27(8):4099–108. doi: 10.1039/d4cp04042b (PMC11632590; doi:10.1039/d4cp04042b)
Supplement: CP-027-D4CP04042B-s002 [file CP-027-D4CP04042B-s002.zip › xyz_coordinates/monomers/1-[3-(trifluoromethyl)phenyl]selenourea.xyz]

21

N      -0.97390169       0.17540627       0.00946081
N      -3.19844933      -0.29675909       0.24918146
C      -2.20686559       0.64194098       0.39646532
F       4.33885539      -0.16708317       1.59000799
Se      -2.59278538       2.28269782       1.13313402
F       4.97978398       0.12586291      -0.49402451
F       3.68717017      -1.58031401       0.03297850
H      -4.13648747       0.02607227       0.45435371
H      -0.90687478      -0.83511092      -0.08753078
H      -3.11318916      -1.02835925      -0.45213386
H       1.80476114       3.80740800      -0.65177209
H      -0.45694013       2.80597897      -0.49302136
C       0.28131041       0.82865324      -0.05197539
C       1.42319460       0.03466129       0.13341738
C       2.69532842       0.60230958       0.03331404
C       2.84399370       1.96803207      -0.23799060
C       1.70158141       2.74890778      -0.42656974
C       0.42315903       2.19388125      -0.34374193
H       1.31983363      -1.02420830       0.35681986
C       3.91593706      -0.25051427       0.28266662
H       3.83429035       2.40658344      -0.31071060
