# Supplementary material for: Urea hydrogen-bond donor strengths: bigger is not always better
Source: Phys Chem Chem Phys. 2024 Dec 5;27(8):4099–108. doi: 10.1039/d4cp04042b (PMC11632590; doi:10.1039/d4cp04042b)
Supplement: CP-027-D4CP04042B-s002 [file CP-027-D4CP04042B-s002.zip › xyz_coordinates/monomers/5,6-dihydroindolo-[2,3-b]indole_germanium_CF3.xyz]

32

Ge       0.88365101       1.42536351      -0.00000000
C       1.19094448      -0.56592563      -0.00000000
C       0.03463634       0.88073924       1.79337044
C       0.03463634       0.88073924      -1.79337044
N       1.15064865      -1.17306491      -1.19771632
N       1.15064865      -1.17306491       1.19771632
C      -0.57328665       1.68213558       2.76693305
C       0.55874242      -0.37062960       2.22434508
C      -0.57328665       1.68213558      -2.76693305
C       0.55874242      -0.37062960      -2.22434508
H       1.20626763      -2.18266066      -1.32997925
H       1.20626763      -2.18266066       1.32997925
C      -0.71962349       1.24136904       4.08693195
H      -0.95936696       2.66266574       2.49497045
C       0.47548997      -0.80789496       3.54503563
C      -0.71962349       1.24136904      -4.08693195
H      -0.95936696       2.66266574      -2.49497045
C       0.47548997      -0.80789496      -3.54503563
C      -0.18610624       0.00400095       4.47498838
H      -1.23551039       1.85879215       4.81648324
H       0.91088925      -1.75496768       3.85361483
C      -0.18610624       0.00400095      -4.47498838
H      -1.23551039       1.85879215      -4.81648324
H       0.91088925      -1.75496768      -3.85361483
C      -0.37041717      -0.48579765       5.88883190
C      -0.37041717      -0.48579765      -5.88883190
F      -0.39573246       0.53594666       6.79967627
F       0.62366385      -1.34846409       6.27915165
F      -1.55759249      -1.17188875       6.04146528
F      -0.39573246       0.53594666      -6.79967627
F       0.62366385      -1.34846409      -6.27915165
F      -1.55759249      -1.17188875      -6.04146528
