# Supplementary material for: Urea hydrogen-bond donor strengths: bigger is not always better
Source: Phys Chem Chem Phys. 2024 Dec 5;27(8):4099–108. doi: 10.1039/d4cp04042b (PMC11632590; doi:10.1039/d4cp04042b)
Supplement: CP-027-D4CP04042B-s002 [file CP-027-D4CP04042B-s002.zip › xyz_coordinates/monomers/1-cyclohexylurea.xyz]

24

N       8.23146854       6.13271249     -14.31365898
N      10.03288949       4.86140649     -13.52989913
C       9.34282615       5.37353498     -14.64077448
H       4.56513732       5.07251824     -17.00449070
O       9.70001496       5.14557105     -15.79660773
H       5.81742183       6.08331274     -17.72290031
H       3.90175003       6.91551309     -15.46954316
H      10.95279432       4.51066520     -13.77681244
H       7.84907784       6.00952246     -13.38069314
H      10.02035813       5.41073956     -12.67550539
H       3.85204588       7.49109724     -17.13670227
C       7.27308715       6.54444426     -15.35011753
C       5.51482183       8.27549243     -15.96938790
C       6.52831832       7.81446984     -14.90307402
C       6.28437396       5.41639786     -15.71573367
C       5.27715937       5.87875579     -16.78638088
C       4.52960063       7.15084143     -16.34285317
H       7.87680383       6.77320882     -16.23606782
H       6.06240918       8.58940980     -16.87073187
H       4.97035361       9.15765041     -15.60881060
H       5.99297942       7.60375385     -13.96258059
H       7.25489196       8.60807972     -14.68852301
H       5.74119649       5.11626054     -14.80537702
H       6.85009169       4.54462163     -16.06307237
