# Supplementary material for: Urea hydrogen-bond donor strengths: bigger is not always better
Source: Phys Chem Chem Phys. 2024 Dec 5;27(8):4099–108. doi: 10.1039/d4cp04042b (PMC11632590; doi:10.1039/d4cp04042b)
Supplement: CP-027-D4CP04042B-s002 [file CP-027-D4CP04042B-s002.zip › xyz_coordinates/monomers/1-cyclohexyl-3-[3,5-bis(trifluoromethyl)phenyl]selenourea.xyz]

40

H       3.33332587       3.11201664       3.81674143
H       2.68134005       4.14729122       2.54827054
H       4.92291348       2.07183540       2.20985010
H       5.12207718       3.82433600       2.18184513
N       0.86328861       1.04102158       0.45961523
N      -1.12988826      -0.04468936       0.19816693
C      -0.48791444       1.15507320       0.48268555
C      -2.50996900      -0.28388986       0.02409942
C      -3.04854183      -1.46791491       0.54117743
C      -4.40336278      -1.76447456       0.35343288
C      -5.23486872      -0.88347685      -0.33815077
C      -4.68331389       0.29348789      -0.86031406
C      -3.33260253       0.59947161      -0.69426322
C      -5.58545032       1.26585919      -1.58827162
F      -4.65743566      -4.11503675       0.01736779
F      -4.89572686       2.08417476      -2.43857665
F      -6.26002764       2.08011454      -0.71082558
F      -6.53944154       0.62027529      -2.33324853
F      -6.30054052      -3.05839951       1.03306027
F      -4.39750030      -3.41392366       2.08674633
H      -2.41833836      -2.15066209       1.10549053
Se      -1.36575627       2.72712814       0.89004922
H       1.26684883       0.15767210       0.15619378
H      -2.91637057       1.50408930      -1.11559303
H      -0.58552467      -0.88606504       0.37244613
C      -4.94464203      -3.07517521       0.87457279
H      -6.28602358      -1.10951933      -0.47581127
C       1.82271506       2.08817761       0.84446051
C       4.14578136       3.01015106       0.41585829
C       3.11646699       1.92925714       0.02854573
C       2.10210620       2.06986068       2.36075679
C       3.12323691       3.15853686       2.74098309
C       4.42602022       3.01384848       1.93124170
H       1.34381120       3.04155851       0.59066203
H       3.75739241       3.99468651       0.11669625
H       5.07478888       2.85339389      -0.14628734
H       3.54779677       0.93305730       0.22215893
H       2.88630355       1.98299475      -1.04323220
H       2.49478640       1.07916595       2.63688954
H       1.15793139       2.21448173       2.89718343
