# Supplementary material for: Urea hydrogen-bond donor strengths: bigger is not always better
Source: Phys Chem Chem Phys. 2024 Dec 5;27(8):4099–108. doi: 10.1039/d4cp04042b (PMC11632590; doi:10.1039/d4cp04042b)
Supplement: CP-027-D4CP04042B-s002 [file CP-027-D4CP04042B-s002.zip › xyz_coordinates/monomers/1,3-bis[3-(trifluoromethyl)phenyl]urea_conformer.xyz]

34

N       0.01766460       1.15730684       1.29451410
C       0.00000000       0.00000000       0.51028436
H       0.05939637       1.04175103       2.30068133
C       0.02868485       2.50196845       0.86710663
N      -0.01766460      -1.15730684       1.29451410
O       0.00000000       0.00000000      -0.71649538
C       0.10102992       3.49258381       1.86581005
C      -0.03657502       2.88680169      -0.48219726
H      -0.05939637      -1.04175103       2.30068133
C      -0.02868485      -2.50196845       0.86710663
C       0.10816652       4.84293792       1.52500574
H       0.14993988       3.19902382       2.91377622
C      -0.03003286       4.24848396      -0.80268408
H      -0.09363264       2.13278586      -1.25448240
C      -0.10102992      -3.49258381       1.86581005
C       0.03657502      -2.88680169      -0.48219726
C       0.04414542       5.23584238       0.18549957
H       0.16250563       5.59384380       2.30910493
C      -0.04554718       4.65163109      -2.26088321
C      -0.10816652      -4.84293792       1.52500574
H      -0.14993988      -3.19902382       2.91377622
C       0.03003286      -4.24848396      -0.80268408
H       0.09363264      -2.13278586      -1.25448240
H       0.04582116       6.28644746      -0.08528292
F      -0.73498477       3.76793976      -3.04383241
F      -0.61151170       5.88586974      -2.45246258
F       1.22962895       4.72335623      -2.77656819
C      -0.04414542      -5.23584238       0.18549957
H      -0.16250563      -5.59384380       2.30910493
C       0.04554718      -4.65163109      -2.26088321
H      -0.04582116      -6.28644746      -0.08528292
F       0.73498477      -3.76793976      -3.04383241
F       0.61151170      -5.88586974      -2.45246258
F      -1.22962895      -4.72335623      -2.77656819
