# Supplementary material for: Urea hydrogen-bond donor strengths: bigger is not always better
Source: Phys Chem Chem Phys. 2024 Dec 5;27(8):4099–108. doi: 10.1039/d4cp04042b (PMC11632590; doi:10.1039/d4cp04042b)
Supplement: CP-027-D4CP04042B-s002 [file CP-027-D4CP04042B-s002.zip › xyz_coordinates/monomers/1,3-diphenylthiourea.xyz]

28

N       0.80577305       1.20105324      -0.39780870
N      -1.19000653       0.12703447      -0.55087866
C      -0.42356425       0.99526525       0.21879062
C      -2.55037124      -0.24395133      -0.41011562
C      -2.90707111      -1.55559809      -0.76707387
C      -4.24018880      -1.96619192      -0.70821331
C      -5.23155610      -1.07520267      -0.28413613
C      -4.87400891       0.23165994       0.06683778
C      -3.54544399       0.65667556       0.00171917
C       1.95295747       1.88171081       0.08091728
C       2.73152053       2.58234785      -0.85605090
C       3.90487337       3.22647722      -0.45911808
C       4.31021164       3.18601045       0.87900533
C       3.53537954       2.48351903       1.80910165
C       2.36569377       1.82647257       1.42157359
H       3.84516231       2.43868476       2.85081752
H      -2.13465968      -2.25565119      -1.08327927
S      -0.90432764       1.68316016       1.65932012
H       0.80798065       1.05743155      -1.40396821
H      -3.27722904       1.66956193       0.27364522
H      -0.65698368      -0.49724169      -1.15015288
H      -4.49977262      -2.98517621      -0.98586301
H      -6.26939135      -1.39441694      -0.22964021
H      -5.63762259       0.93541668       0.39054040
H       2.40958355       2.62819199      -1.89572647
H       4.49525241       3.76644768      -1.19578970
H       5.21905559       3.69357759       1.19262302
H       1.77236345       1.28432187       2.14672201
