# Supplementary material for: Urea hydrogen-bond donor strengths: bigger is not always better
Source: Phys Chem Chem Phys. 2024 Dec 5;27(8):4099–108. doi: 10.1039/d4cp04042b (PMC11632590; doi:10.1039/d4cp04042b)
Supplement: CP-027-D4CP04042B-s002 [file CP-027-D4CP04042B-s002.zip › xyz_coordinates/monomers/1,3-bis[4-(trifluoromethyl)phenyl]urea.xyz]

34

C       0.06319095      -8.41952394       0.82605314
C       0.07750647      -8.81355901      -0.52448146
C       0.05724666      -9.40701837       1.83193078
N       0.05759936      -7.07599571       1.25009783
C       0.08457797     -10.17099274      -0.84414501
H       0.08422109      -8.06252826      -1.30214477
C       0.06463906     -10.75705567       1.50205985
H       0.04905076      -9.11132823       2.88016332
C       0.05512759      -5.91864109       0.46493062
H       0.04907232      -6.95892232       2.25717363
C       0.08142818     -11.14921848       0.15657761
H       0.09885138     -10.46741547      -1.88877466
H       0.06378049     -11.50536538       2.28887011
N       0.05270534      -4.76128890       1.25010164
O       0.05508915      -5.91863945      -0.76021634
C       0.03648224     -12.61057646      -0.20173425
C       0.04708177      -3.41775908       0.82606224
H       0.06129701      -4.87836572       2.25717649
F      -1.25764355     -13.08505279      -0.26921026
F       0.68288719     -13.39405877       0.72171047
F       0.60646159     -12.87074739      -1.41989997
C       0.03267459      -3.02371825      -0.52446957
C       0.05308884      -2.43026876       1.83194382
C       0.02557565      -1.66628297      -0.84412696
H       0.02591162      -3.77474558      -1.30213573
C       0.04566788      -1.08023033       1.50207913
H       0.06135560      -2.72596342       2.88017455
C       0.02878672      -0.68806173       0.15659949
H       0.01123129      -1.36985583      -1.88875429
H       0.04657463      -0.33192395       2.28889262
C       0.07369993       0.77329911      -0.20170479
F      -0.49631187       1.03346906      -1.41985498
F       1.36781619       1.24779778      -0.26920619
F      -0.57269683       1.55676446       0.72176078
