# Supplementary material for: Urea hydrogen-bond donor strengths: bigger is not always better
Source: Phys Chem Chem Phys. 2024 Dec 5;27(8):4099–108. doi: 10.1039/d4cp04042b (PMC11632590; doi:10.1039/d4cp04042b)
Supplement: CP-027-D4CP04042B-s002 [file CP-027-D4CP04042B-s002.zip › xyz_coordinates/monomers/1,3-dicyclohexylselenourea.xyz]

40

N       2.91298434      -0.48487047       0.69239822
N       0.78267925       0.01669731      -0.00048797
C       1.90100497       0.42787181       0.66156772
H       5.01326834      -2.18141914       0.66066838
H       5.19100071      -1.05896682       4.71573532
H       5.40691458      -0.73295300      -0.27879897
H       3.66718721      -1.87277744       2.91474816
Se       2.03590427       2.10430280       1.46084376
H       5.58687958       0.37237165       3.76629408
H       6.24124113      -2.53308138       3.00759715
H       3.20626016      -0.22589789       3.38642077
H      -3.77833719       0.16659408      -0.76816298
H       2.70987559      -1.42241539       0.35189097
H       0.83997762      -0.85569795      -0.52184824
H       7.40456383      -1.31220639       3.52652261
C       4.16217131      -0.35217241       1.45486727
C       6.61608538      -0.99880741       1.52179239
C       5.29075082      -1.11713193       0.74255158
C       3.99554116      -0.82129887       2.91449593
C       5.32034887      -0.69220699       3.68951040
C       6.45982946      -1.45412579       2.98585931
H       4.39306566       0.71942254       1.46084575
H       6.94706226       0.05010520       1.50325315
H       7.39611701      -1.58468974       1.01900750
C      -2.71614320       1.64455446      -1.97214358
H      -1.52075968      -0.79067786      -1.15489297
H      -1.30450222       3.06121564      -2.84321383
H      -1.77608630      -0.56360019       0.58258387
H      -0.01225871       0.96691458      -2.42932316
H      -1.56504776       3.27034952      -1.11252097
H      -2.64049161       0.96149938      -2.83244356
H       0.68897326       2.29590388      -1.48642462
H      -3.59967514       2.27282160      -2.14430297
C      -0.38984173       0.85011394      -0.30038182
C      -2.89905863       0.81801061      -0.68427890
C      -1.65022575      -0.02922282      -0.36759414
C      -0.19879616       1.66351725      -1.59664678
C      -1.44601643       2.51402613      -1.90250038
H      -0.47678959       1.55141927       0.53764573
H      -3.08952186       1.49938015       0.15806215
