# Supplementary material for: Urea hydrogen-bond donor strengths: bigger is not always better
Source: Phys Chem Chem Phys. 2024 Dec 5;27(8):4099–108. doi: 10.1039/d4cp04042b (PMC11632590; doi:10.1039/d4cp04042b)
Supplement: CP-027-D4CP04042B-s002 [file CP-027-D4CP04042B-s002.zip › xyz_coordinates/monomers/1-[3-(trifluoromethyl)phenyl]thiourea.xyz]

21

N      -0.96071793       0.18997918       0.15412652
N      -3.12466787      -0.38283818       0.62882461
C      -2.16223795       0.61172432       0.68866322
F       4.55940233      -0.35473008       0.56060975
S      -2.48729674       2.08273711       1.41283961
F       4.74878836       0.24424925      -1.54766542
F       3.54930124      -1.52432478      -1.00736022
H      -4.04872127      -0.08573811       0.92048649
H      -0.89271996      -0.81327004       0.00608075
H      -3.10336679      -1.04988925      -0.13845130
H       1.74044932       3.90430420      -0.41581909
H      -0.47465718       2.88801711       0.02283802
C       0.26544818       0.86353314      -0.04488884
C       1.40104245       0.05463559      -0.22665017
C       2.64544725       0.63320631      -0.47669312
C       2.78284076       2.02601344      -0.53899180
C       1.65046902       2.82223005      -0.36077658
C       0.39470548       2.26012194      -0.11914120
H       1.31145612      -1.02779478      -0.17596421
C       3.86454691      -0.24561013      -0.62286695
H       3.75314866       2.47303518      -0.73112589
