# Supplementary material for: Urea hydrogen-bond donor strengths: bigger is not always better
Source: Phys Chem Chem Phys. 2024 Dec 5;27(8):4099–108. doi: 10.1039/d4cp04042b (PMC11632590; doi:10.1039/d4cp04042b)
Supplement: CP-027-D4CP04042B-s002 [file CP-027-D4CP04042B-s002.zip › xyz_coordinates/monomers/1-[3-(trifluoromethyl)phenyl]urea.xyz]

21

N       0.96170406       1.92874617      -1.54742216
N       1.26581465       3.45712418      -3.27435594
C       0.87587870       3.26382604      -1.94580485
C       0.54548701      -2.15733189       1.14312003
O       0.46182891       4.17813205      -1.24073887
F       0.96189083      -2.58309213       2.37650954
F       1.39829199      -2.70868462       0.21976504
H       1.36418257       4.43702895      -3.51723604
H       1.18701475       1.25351262      -2.26955059
H       1.97311811       2.85086119      -3.67714176
F      -0.68611653      -2.73605369       0.92687190
H       1.05852721      -0.62737017      -1.02578959
C       0.65059765       1.36904144      -0.29147982
C       0.26229862       2.13097271       0.82585379
C      -0.00976596       1.48631858       2.03478177
C       0.09240669       0.09994004       2.16283599
C       0.48010836      -0.65223947       1.04661888
C       0.75489528      -0.02829270      -0.17068942
H       0.17543881       3.20522071       0.73179851
H      -0.30751167       2.08372465       2.89316008
H      -0.11822928      -0.38975589       3.10817546
